# Supplementary material for: Hard-working or hardly working dogs stay young longer? Lifetime sports engagement, joint activity with the owner and breed type are associated with the severity of canine cognitive decline
Source: Front Vet Sci. 2026 Apr 28;13:1833531. doi: 10.3389/fvets.2026.1833531 (PMC13161145; doi:10.3389/fvets.2026.1833531)
Supplement: Supplementary file 1 [file Table_1.xlsx]

## Sheet: Raw data
Owner_age	gender	education	country	locality	residence	breed	breed_type	breeding_line	pedigree	height	weight	Dog_age	breed_age	relative_age (age/breedage)	sex	reproductive_status	desex_age	offspring	origin	housing	other_dog	first_dog?	other_pet	dogs_role	look_importance	breed_importance	size_importance	function_importance	fashion_importance	rarity_importance	amicability_importance	allergy_importance	activity_importance	guarding_importance	rescue_importance	INVERSE_rescue	health_longevity_importance	breeding_importance	sport_work_importance	thinking_time	walk_freq	walk_activity	activity_freq	training_level	sport_work_freq	work_start_age	sport_ended?	Work_training_freq	sport_type
58	2	3	Hungary	2	3	Airedale terrier	1	1	1	59	22	10	12	0.833333	1	2		0	4	3	3	3	1	1	5	5	4	1	1	1	3	1	1	1	3	3	1	1	1	1	3	1	5	4	0		0
58	1	3	Hungary	1	1	Airedale terrier	1	2	1	54	22	15	12	1.25	2	2	1	0	2	1	2	4	0	5	4	5	4	4	1	1	5	1	4	3	1	5	3	3	5	1	4	1	5	2	0		0
49	2	2	Hungary	2	3	Airedale terrier	1	3	1	60	25	10	12	0.833333	1	1		0	2	3	2	4	0	3	3	3	2	2	1	2	2	1	2	2	2	4	2	3	2	1	4	1	3	2	0		0
46	2	2	Italy	3	3	Akita Americano	1	2	1	64	38	11	11	1	2	2	8	2	2	2	3	4	0	5	5	5	1	5	1	1	5	1	3	3	1	5	5	5	5	1	2	0	1	1	0		0
39	2	3	Hungary	3	3	Akita inu	1	2	1	63	33	7	11	0.636364	2	2	6	0	2	3	1	4	0	5	2	2	2	2	1	2	2	1	2	2	2	4	2	2	2	5	3	1	3	5	1	1	1	5	Show, kísérőkutya-vizsga, engedelmességi vizsga K-99
35	2	3	Hungary	2	3	Akita inu	1	3	0	65	29	10	11	0.909091	2	2	1	0	2	3	4	4	1	5	3	3	3	2	1	1	3	1	2	1	1	5	2	1	2	5	5	1	2	3	0		0
40	2	4	USA	2	3	Akita Inu	1	1	1	59.69	30	11	11	1	1	2	0.58	0	2	1	2	4	1	3	4	5	2	2	1	1	3	1	3	1	1	5	5	1	5	5	3	1	1	3	1	0.58	2	4	Agility, scentwork, obedience, rally. Barn hunt
59	2	3	USA	4	3	Alaskan Malamute	1	2	1	62.23	35	9	11	0.818182	2	2	6	0	1	3	2	4	0	4	4	5	3	4	1	1	4	1	4	1	1	5	4	4	5	5	3	1	3	4	1	0.5	2	3	Agility, Obedience, Harness (sled and scooter)
50	2	3	Hungary	2	2	American Bulldog	1	3	0	54	28	9	10	0.9	2	2	1.5	0	2	3	2	4	0	5	5	4	4	2	1	1	5	1	4	4	4	2	4	1	1	5	5	1	3	5	1	1	2	3	Agility sportban
63	2	3	USA	4	4	American Hairless Terrier	3	2	1	25	8.62	8	14	0.571429	2	2	6	1	2	1	4	4	0	3	3	3	3	2	1	1	3	2	2	2	1	5	3	3	3	4	3	1	3	1	1	0.5	2	2	Vermin hunting, scent work, obedience,retired show
36	2	3	Hungary	3	3	American pit bull terrier	1	4	0	60	21	14	14	1	2	2	1	0	3	1	2	4	1	3	5	5	4	1	1	1	2	1	5	5	1	5	5	1	2	4	4	1	3	3	1	1	1	4	Canicross, mantrailing, BH
64	2	3	USA	3	3	American pit bull terrier	1	1	1	46.99	15	14	14	1	2	2	12	1	2	1	2	4	0	4	3	5	3	3	1	1	4	2	3	1	1	5	5	2	4	5	3	1	2	5	1		2	3	Agility
23	2	3	USA	2	3	American pit bull terrier	1	3	0	48	22.68	12	14	0.857143	2	2	2	0	7	1	3	4	1	5	3	5	2	3	1	1	2	1	2	3	3	3	3	1	3	3	5	1	4	1	1	2	2	2	Weight pull, swimming ( not as much as weight pull in frequency), used to do bikejoring when I lived in a rural area, obedience (knows variety of tricks), has mastered some agility exercises as well such as Aframe, tunnel, jumps
38	2	3	Hungary	3	3	American Staffordshire Terrier	1	1	1	48	26	7	12	0.583333	2	1		2	1	3	2	4	1	1	5	5	2	1	1	1	2	2	5	5	1	5	2	5	5	3	3	1	3	4	1	1	2	4	Igp
0	2	2	Hungary	3	3	American Staffordshire Terrier	1	2	1	53	34	10	12	0.833333	1	1		1	2	1	2	4	0	3	2	5	2	2	1	1	1	1	2	2	2	4	3	1	4	2	2	1	2	5	1	0.5	1	4	IGP, obedience
45	2	3	Ireland	3	3	American Staffordshire Terrier	1	2	1	50	24	13	12	1.08333	1	1		0	2	2	1	4	0	3	3	4	4	4	1	1	3	1	4	1	1	5	5	4		5	5	1	5	5	1	0.5	2	5	Agility, obedience, nosework, hoopers
62	2	4	USA	2	3	American Staffordshire Terrier	1	4	0	43	24.95	15	12	1.25	2	2	0.5	0	3	3	3	4	1	5	1	1	1	1	1	1	1	1	1	1	1	5	1	1	1	1	3	1	5	1	0		0
47	2	2	Hungary	2	3	Australian Cattle Dog	2	3	0	46	25	7	13	0.538462	1	1		0	2	3	2	3	0	5	2	2	2	1	2	2	2	1	1	2	1	5	2	1	1	3	3	0	3	1	0		0
56	2	3	Hungary	3	3	Australian Cattle Dog	2	3	0	40	18	11	13	0.846154	2	2	1	0	2	3	2	4	0	3	3	5	5	1	1	1	1	1	1	1	1	5	5	1	1	5	3	0	1	5	1	4	2	4	hoppers (régebben obedience)
59	2	3	Norway	2	3	Australian Cattle Dog	2	2	1	46	20.5	9.5	13	0.730769	1	1		0	2	1	2	4	0	5	5	5	5	5	1	1	1	1	5	3	1	5	5	2	5	5	4	1	4	5	1	0.5	2	5	Obedience rally obedience tracking herding
27	3	2	USA	2	3	Australian Cattle Dog	2	1	0	53.34	18.14	14	13	1.07692	2	2	0.83	0	2	1	2	4	0	4	1	5	3	5	1	1	1	1	4	5	1	5	5	1	5	3	2	1	5	5	1	1	1	4	Protection, bikejor, obedience
50	2	3	Austria	3	3	Australian Cattle Dog	2	3	1	49	17	11	13	0.846154	1	1		1	1	1	2	4	0	3	2	4	5	1	1	1	4	1	5	1	1	5	5	4	4	3	3	0	3	5	1	0.5	1	2	Scooterjoering, Canicross, Dummytraining, DiscDog, Obedience
78	2	3	USA	4	3	Australian Koolie	2	1	0	45.72	28	7	13	0.538462	2	2	2	0	2	3	2	4	0	4	2	5	1	5	1	1	5	3	5	1	1	5	5	1	5	4	3	1	5	5	1	2	2	4	Agility, Scent work Stunt Dog, Trick dog
77	2	2	USA	2	3	Australian Sheperd	2	3	1	48.26	18	11	13	0.846154	2	2	0.5	0	2	3	1	4	1	4	4	5	5	2	1	1	5	1	5	1	1	5	4	1	5	4	4	1	2	5	1		2	4	Scent Work
43	2	3	Hungary	3	3	Australian Sheperd	2	2	1	52	20	9	13	0.692308	2	2	2	0	2	3	2	1	0	5	5	5	5	4	1	1	4	1	5	2	1	5	5	1	5	4	3	1	5	3	1	1	1	2	agility, dog dancing, canicross
41	2	3	Hungary	3	3	Australian Sheperd	2	2	1	51	24	10	13	0.769231	2	1		1	2	3	2	2	1	5	5	5	4	4	1	1	5	1	4	1	1	5	5	3	3	4	3	1	3	5	1	0.5	2	4	Agility obedience (régebben), dog dancing, hoopers
35	2	3	Hungary	1	2	Australian Sheperd	2	2	1	56	28	7	13	0.538462	1	2	2	0	2	1	1	4	0	5	5	5	4	3	1	5	4	3	3	3	1	5	5	1	1	5	5	0	3	3	1	2	1	4	dog dancing
33	2	3	Canada	2	1	Australian Sheperd	2	2	1	50.8	22	13	13	1	2	2	2	0	2	3	2	4	1	4	1	3	3	5	1	1	5	1	5	1	1	5	5	1	5	3	4	1	5	5	1	0.3	1	5	Agility, disc, obedience, scent detection
43	2	3	USA	2	3	Australian Sheperd	2	4	0	43.81	16	7.5	13	0.576923	2	2	2	0	6	1	2	4	0	3	1	2	4	1	1	1	4	1	5	1	3	3	3	1	5	5	3	1	2	3	1	3	2	5	agility, obedience
73	2	4	USA	2	3	Australian Sheperd	2	1	1	50.8	16	8	13	0.615385	1	2	4	0	2	1	2	4	0	3	1	5	1	5	1	1	5	1	5	1	1	5	5	1	5	5	1	1	1	5	1	0.3	2	4	Obedience and Herding
70	2	3	USA	4	3	Australian Sheperd	2	2	1	45.72	16.78	9	13	0.692308	2	2	2.5	0	2	3	2	4	1	3	5	5	4	3	1	1	5	1	4	1	1	5	5	1	4	5	5	1	3	5	1	0.17	2	4	Agility, Scent Work, Barn Hunt, Dock Diving
72	2	3	USA	4	4	Australian Sheperd	2	1	1	46	17.24	8	13	0.615385	1	2	3	0	2	3	2	4	0	5	3	5	4	4	1	1	4	1	5	2	1	5	5	1	5	5	1	1	4	5	1	0.75	2	4	Agility, rally, tricks
75	2	3	USA	2	3	Australian Sheperd	2	3	1	55	23	15	13	1.15385	1	2	1.42	0	2	3	4	4	0	3	5	5	4	2	1	1	1	1	1	1	1	5	4	1	5	4	1	0	1	5	1	0.75	1	3	Rally, obedience, freestyle, nose work, urban locating (NASDA)
57	2	3	USA	2	3	Australian Sheperd	2	2	1	50.16	16.78	12	13	0.923077	1	1		0	2	3	2	4	1	4	2	2	2	2	2	1	1	1	2	1	1	5	2	1	2	3	4	1	3	5	1	0.2	1	4	Nosework, canine disc
79	2	3	USA	4	3	Australian Terrier	1	2	1	25.4	16	10	14	0.714286	2	2	1.5	0	2	1	4	4	0	4	3	5	4	1	1	1	5	1	4	3	1	5	5	1	5	5	1	1	1	4	1	3	1	5	Obedience, Rally, Therapy Dog
44	2	3	Netherlands	2	3	Azawakh	1	3	1	70	22	9	13	0.692308	2	2	8	0	2	1	3	4	0	3	4	5	1	5	1	1	5	1	4	1	1	5	4	1	5	5	5	1	5	3	1	0.5	1	3	Coursing and running
64	2	3	USA	5	3	Basenji	1	2	1	43	22	10	13	0.769231	2	2	8	2	2	3	2	4	1	3	5	5	1	5	1	1	2	1	3	1	1	5	5	5	5	4	2	1	1	1	1	0.5	2	4	Obedience, rally, coursing
69	2	3	USA	4	3	Basenji	1	2	1	40	11	11	13	0.846154	1	2	1.5	0	1	1	1	4	0	3	5	5	5	5	1	1	5	1	3	1	1	5	5	1	5	5	3	1	3	5	1	4	2	4	Coursing and Scent Work
73	2	3	USA	2	1	Basenji	1	2	1	41.91		15	13	1.15385	1	1		0	2	1	2	4	0	4	4	5	5	5	1	1	4	1	4	1	1	5	5	1	4	4	5	0	1	5	1	0.2	2	5	nosework, rally obedience, agility, obedience, lure coursing, barn hunt
43	1	3	Hungary	1	3	Basset Hound	1	2	1	35	33	8	12	0.666667	2	2	1	0	2	3	2	4	0	5	3	2	2	1	1	1	5	1	4	1	1	5	3	1	1	2	3	0	2	0	0		0
67	2	3	USA	2	3	Basset Hound	1	2	1	30.48	23.59	12	12	1	1	2	4	0	2	1	2	4	0	3	5	5	5	5	1	1	4	1	4	1	1	5	5	1	5	5	3	0	3	5	1	0.5	2	1	Scent Work, Hunting
65	1	3	USA	4	3	basset Hound	1	2	1	34.92	24	13	12	1.08333	2	2	6	0	1	3	2	4	0	3	4	5	4	5	1	1	2	1	3	1	1	5	4	4	5	4	1	0	1	3	1	0.5	2	3	scent work/ Field trials/ obedience
36	2	3	Hungary	2	3	Bayrischer Gebirgsschweisshund	1	1	0	57	16	11	13	0.846154	2	2	7	0	4	1	4	4	0	3	3	5	3	5	1	1	4	1	4	1	3	3	5	1	5	2	5	0	2	1	0	0.5	1	3	Túra, keresés
49	1	2	Hungary	5	3	Beagle	1	4	0	35	15	7	13	0.538462	2	2		0	5	3	3	4	0	5	2	5	3	2	2	2	3	2	3	1	5	1	4	1	2	2	3	0	2	3	0		0
27	2	2	Hungary	1	1	Beagle	1	3	0	45	14	12	13	0.923077	1	2	1.5	0	3	1	2	1	1	3	3	4	3	2	1	1	4	1	3	1	3	3	4	1	1	5	5	1	4	3	0		0
32	2	3	Hungary	2	3	Beagle	1	4	0	42	14	17	13	1.30769	2	2	1	0	4	3	2	1	1	5	4	5	5	3	1	1	5	1	4	1	1	5	4	1	2	4	4	1	2	5	1	5	2	4	engedelmes, agility, coursing, mantrailing
32	2	3	Hungary	2	3	Beagle	1	4	0	40	13.5	7	13	0.538462	1	2	1	0	7	3	3	2	0	5	4	5	5	4	1	1	5	1	3	1	5	1	4	1	4	2	4	1	2	4	1	3	2	3	engedelmes, mantrailing, romkutatás
27	2	2	Hungary	1	1	Beagle	1	3	0	45	13	12	13	0.923077	1	2	2	0	3	1	2	1	1	3	4	4	3	2	1	1	4	1	4	1	2	4	4	1	1	4	5	1	3	3	0		0
49	1	2	Hungary	5	3	Beagle	1	4	1	46	20	9	13	0.692308	1	1		0	2	3	3	4	0	5	3	5	3	2	2	2	3	2	4	1	1	5	5	1	1	3	3	1	3	3	0		0
49	1	2	Hungary	5	3	Beagle	1	4	0	45	15	14	13	1.07692	2	2		0	6	3	2	4	0	5	1	5	3	2	2	1	3	2	3	1	5	1	3	1	1	2	3	0	2	3	0		0
35	2	3	Hungary	3	3	Beagle	1	3	0	45	15.5	7	13	0.538462	1	2	1	0	5	1	3	4	0	5	1	5	3	1	1	1	5	3	4	1	4	2	3	1	1	1	4	1	4	1	0		0
17	2	1	Hungary	2	3	Beagle	1	4	0	36	13.2	11	13	0.846154	2	2	4	0	4	3	2	4	0	5	1	5	3	2	1	1	4	1	3	1	3	3	3	1	2	3	3	1	4	5	1	3	1	4	Agility
45	1	3	Hungary	1	3	Beagle	1	3	1	40	16	15	13	1.15385	2	2	2	0	2	3	1	4	0	1	4	5	5	3	1	1	5	1	3	1	1	5	1	2	1	4	2	0	2	2	1	1	1	4	Nyomkeresés
33	2	3	Hungary	2	3	Beagle	1	4	0	42	14	17	13	1.30769	2	2	1	0	4	1	2	4	1	5	3	5	5	3	1	1	5	1	4	1	1	5	5	1	3	5	5	0	1	5	1	2	1	4	agility, mantrailing
33	2	3	Hungary	2	3	Beagle	1	4	0	42	13	8	13	0.615385	1	2	1	0	7	1	3	4	0	5	1	5	4	4	1	1	5	1	4	1	5	1	5	1	4	2	5	0	1	5	1	5	1	2	mantrailing
38	2	3	Hungary	2	2	Beagle	1	3	0	30	8	8	13	0.615385	2	2	4	0	2	1	1	4	0	5	3	5	5	1	1	1	5	1	5	1	1	5	5	1	5	4	5	0	3	0	0		0
69	2	4	USA	3	3	Beagle	1	2	1	35.56	12	13	13	1	2	2	2	0	2	3	2	4	1	3	4	5	4	4	1	1	4	1	1	1	1	5	5	1	5	5	4	1	4	5	1	0.3	1	4	obedience, agility, tracking, conformation
44	2	2	Hungary	2	3	Beauceron	2	1	1	63	25	7	13	0.538462	2	2	6	1	2	3	2	4	0	3	1	2	1	2	1	1	2	1	2	1	1	5	2	1	2	1	4	1	4	5	1	0.3	1	4	Mentőkutya
43	2	3	Hungary	2	3	Beauceron	2	1	1	63	32	8	13	0.615385	2	2	1	0	2	3	1	4	0	3	4	5	3	3	1	2	5	4	5	3	2	4	4	1	4	4	3	1	3	5	1	1	1	5	Obedience, terápiás
41	2	3	Hungary	2	3	Beauceron	2	1	1	62	25	11.5	13	0.884615	2	2	2.5	0	2	3	4	4	1	3	1	5	4	4	1	2	3	1	5	2	1	5	3	1	4	3	4	1	4	5	1	0.67	1	3	Bemutató kutya, rehabilitáció, obedience, rally obedience, nosework
40	2	2	Germany	3	3	Beauceron	2	1	1	68	40	8	13	0.615385	2	1		2	2	1	3	4	0	3	2	2	1	2	1	1	1	2	2	1	1	5	2	2	2	5	3	1	2	1	1	1	2	5	Herding
40	2	3	Hungary	2	3	Bedlington terrier	1	3	1	43	12	11	14	0.785714	1	1		0	2	3	2	4	0	3	5	5	5	3	3	5	5	2	3	2	2	4	3	2	4	5	2	0	3	2	1	1	1	3	Agility
69	2	3	USA	4	4	Belgian Laekenois	2	1	1	63	27	10	13	0.769231	1	1		0	2		2	4	0	4	4	5	3	5	1	4	4	1	1	1	1	5	5	3	5	5	5	0	5	1	1	0.25	2	5	My dog works with livestock on the ranch daily.
69	2	3	USA	4	4	Belgian Laekenois	2	1	1	58	19	13	13	1	2	2	8	0	2	3	2	4	0	4	4	5	1	5	1	3	4	1	1	1	1	5	1	4	5	5	5	1	3	1	1	0.25	1	1	nothing now, she previously worked livestock on the ranch
67	2	3	USA	1	2	Belgian Laekenois	2	1	1	62	24	7	13	0.538462	1	2	4	0	3	1	2	4	0	4	1	1	1	1	1	1	1	1	4	1	5	1	1	1	4	2	4	1	3	5	1	4	2	4	Agility
45	2	3	Hungary	2	3	belgian malinois	2	1	1	70	32	12	13	0.923077	1	2	10	2	2	1	3	3	1	4	3	5	4	5	1	1	3	1	1	1	1	5	5	3	5	2	4	1	4	5	1	1	2	5	terápia, terelés, flyball, agility, őrző-védő, hoopers, mentőkutyás munka, mantrailing, nyomkövetés, engedelmes, obedience, szarvasgomba keresés
60	2	3	Hungary	3	3	belgian malinois	2	1	1	58	26	10	13	0.769231	2	2	1.5	0	6	3	3	3	0	5	3	5	2	3	1	1	2	1	5	3	4	2	2	1	5	2	2	1	5	5	1	2	1	5	IGP3, kutya atletika, agárpálya, jelenleg Nosework és nyomkövetés
26	1	2	Hungary	3	3	Belgian Malinois	2	4	0	65	33	9	13	0.692308	1	2	3	0	6	3	2	4	0	5	1	1	1	1	1	1	1	1	1	1	2	4	1	1	1	2	2	1	3	5	0		0
34	2	3	Hungary	2	3	Belgian Malinois	2	1	1	60	21	7.5	13	0.576923	2	2	1	0	2	1	2	4	1	5	5	5	5	5	1	1	5	1	4	1	1	5	5	1	5	3	3	0	1	3	1	0.17	2	4	Igp irány
45	2	3	Hungary	3	3	Belgian Malinois	2	1	1	54.5	21	8	13	0.615385	2	2	3	0	2	3	2	4	0	5	5	5	5	5	1	1	5	1	5	5	1	5	5	1	5	5	2	0	5	5	1	0.25	2	5	Agility, kutyás frizbi
35	2	3	Hungary	2	3	Belgian Malinois	2	1	1	58	25	7	13	0.538462	2	2	6.5	1	2	1	3	4	1	3	1	5	2	5	1	1	3	1	5	2	1	5	5	4	5	5	5	1	5	5	1	0.17	2	5	IGP sport
47	2	2	Hungary	2	3	Belgian Malinois	2	1	1	56	26	11	13	0.846154	2	2	10	0	2	1	3	4	1	5	1	5	5	5	1	1	3	1	5	4	1	5	5	3	4	2	4	1	3	5	1	0.3	1	5	Engedelmes, nyomkövetés, őrző-védő (IGP)
72	2	3	USA	5	3	Belgian Malinois	2	3	1	55	19	14	13	1.07692	2	2	0.25	0	2	1	2	4	0	4	4	5	4	3	1	1	3	1	5	3	1	5	5	1	5	4	5	0	2	5	1	0.25	1	4	obedience, agility, rally, tracking, scent work
72	2	3	USA	5	3	Belgian Malinois	2	3	1	56	19	10	13	0.769231	2	2	0.25	0	2	1	3	4	0	4	4	5	4	3	1	1	3	1	5	3	1	5	5	1	5	4	5	0	2	5	1	0.25	2	3	obedience, agility, rally, scent work, tracking
71	2	4	USA	3	4	Belgian Malinois	2	3	0	62	34	13.5	13	1.03846	2	2	0.5	0	3	3	2	4	0	3	4	4	5	4	1	1	5	1	4	3	5	1	5	1	5	5	5	0	3	5	1	1	2	4	Obedience, rally, agility & scent work
53	2	3	USA	2	3	Belgian Malinois	2	4	0	60	34	10	13	0.769231	2	2	2	0	3	3	2	4	0	5												6				3	2	1	2	5	1	2	2	4	Dockdiving, agility, scent work
64	2	3	USA	3	3	Belgian Malinois	2	1	1	55.88	34	12	13	0.923077	2	1		0	2	1	2	4	0	4	2	5	2	4	1	1	5	1	4	3	1	5	5	1	5	4	2	1	2	5	1	0.5	2	3	Barn Hunt
76	1	3	USA	2	3	Belgian Malinois	2	4	0	71.12	33	11	13	0.846154	2	2	0.58	0	5	3	1	4	0	3	3	5	3	1	1	1	3	3	3	1	2	4	3	1	3	2	4	1	1	5	1	1.5	1	1	Currently, a sport called Happy Ratters
31	2	3	USA	2	3	Belgian malinois	2	4	0	56	28	11	13	0.846154	2	2	4	2	5	1	2	4	1	5	1	4	1	2	1	1	5	1	4	2	4	2	2	1	3	4	3	1	5	5	1	4	1	3	We used to do dock diving, but now that she is old, we do barn hunt. She still swims, but not competitively
73	2	3	Hungary	2	3	Belgian Tervueren	2	3	0	70	25	13	13	1	1	2	2	0	2	3	2	4	0	5	4	4	4	1	1	1	3	1	3	1	2	4	2	1	2	2	3	1	3	4	1	2	1	3	Agility, man training
52	2	3	USA	2	3	Belgian Tervuren	2	2	1	58.42	20	13	13	1	2	1		1	2	3	2	4	0	3	4	5	2	4	1	1	2	1	2	1	1	5	5	3	3	4	2	1	1	5	1	1	2	4	currently scent work, tracking, and obedience. Did agility when she was a puppy until about 5 years old.
71	2	3	USA	2	3	Belgian Tervuren	2	2	1	63.5	22.68	14	13	1.07692	1	2	1.5	0	1	1	2	4	0	4	3	5	4	4	1	1	1	1	5	3	1	5	5	1	5	5	2	1	5	5	1	0.3	1	3	Obedience - conformation - rally - scent work - hunt/field work - French ring
77	2	4	USA	2	3	Belgian Tervuren	2	2	1	62	18	8	13	0.615385	1	2	3	0	2	3	3	4	0	3	4	5	3	1	1	1	5	1	4	4	1	5	1	1	1	5	3	0	1	5	1	0.5	2	5	herding, rally, obedience, scentwork, agility
77	2	4	USA	2	3	Belgian Tervuren	2	2	1	62	22	8	13	0.615385	1	1		0	2	3	3	4	0	5	4	5	3	1	1	1	5	1	4	4	1	5	1	1	1	5	3	0	1	5	1	0.5	2	5	herding, rally, obedience, scent work, agility
67	2	3	USA	2	3	Belgian Tervuren	2	2	1	63.5	27.21	7	13	0.538462	1	2	4	0	2	1	1	4	0	4	5	5	5	5	1	1	3	1	4	2	1	5	3	1	5	5	2	0	1	5	1	0.5	2	4	Obedience, barn hunt, agility, scent, tricks
57	2	2	Hungary	1	2	Bernese Mountain Dog	1	2	1	64	53	9	8	1.125	1	2	4	0	2	1	3	2	1	3	5	4	4	3	1	1	5	1	4	2	1	5	1	1	2	3	5	1	3	3	0		0
24	2	2	Hungary	1	3	Bernese Mountain Dog	1	3	0	63	35	8	8	1	2	2	4	0	2	1	2	4	1	5	3	3	2	1	1	2	3	1	3	1	1	5	1	1	1	2	2	1	4	1	0		0
45	1	3	Hungary	2	3	Bernese Mountain Dog	1	4	0	55	40	8	8	1	2	1		0	4	3	1	4	0	5	1	2	1	1	1	1	1	1	1	1	1	5	1	1	1	1	3	0	1	0	0		0
56	2	3	Hungary	2	3	Bernese Mountain Dog	1	3	1	65	45	7	8	0.875	2	2		0	2	3	1	4	1	1	4	5	4	3	1	1	4	4	4	4	1	5	5	1	3	3	2	0	3	1	0		0
69	1	3	USA	2	3	Bernese Mountain Dog	1	1	1	60	45	8	8	1	1	2	3	0	2	1	3	4	1	4	3	5	4	5	3	3	4	3	3	3	3	3	5	3	5	5	1	1	3	5	1	0.2	2	4	Obedience, Rally
64	2	4	USA	2	3	Bernese Mountain Dog	1	2	1	64.77	45	7	8	0.875	2	2	3	0	2	3	2	4	1	3	5	5	3	5	1	1	5	1	4	2	1	5	3	4	4	5	2	0	1	1	1	0.5	2	3	Obedience, rally, draft, conformation, FastCAT
24	2	3	Luxembourg	3	1	Bichon Bolognese	3	4	1	35	5	8	13	0.615385	1	1		1	2	1	2	4	0	1	3	1	5	1	1	1	5	5	4	1	1	5	5	1	1	4	5	1	1	2	0		0
27	2	3	Hungary	2	3	Bichon Bolognese	3	3	1	25	6	15	13	1.15385	1	1		1	2	1	1	4	0	5	1	5	5	1	1	1	1	5	3	1	1	5	1	1	1	3	4	1	5	2	0		0
72	2	3	Hungary	2	3	Bichon Bolognese	3	3	0	30	6	12.5	13	0.961538	2	2	1	0	2	1	2	4	1	5	4	5	5	3	3	3	4	4	3	1	2	4	5	1	1	4	4	1	3	2	0		0
52	2	3	Slovenia	2	2	Bichon Bolognese	3	2	1	27	4	7	13	0.538462	2	1		0	1	3	3	4	0	5	5	5	5	4	1	1	5	5	4	1	1	5	5	1	3	5	5	1	5	5	1	0.3	2	4	agility, hoopers, tricks, obedience
52	2	3	Slovenia	2	2	Bichon Bolognese	3	2	1	25	4	10	13	0.769231	2	1		1	2	3	2	4	0	5	5	5	5	4	1	1	4	5	4	1	1	5	5	1	3	5	5	1	4	5	1	0.33	1	3	agility, hoopers, tricks
22	2	3	Hungary	2	3	Bichon havanese	3	3	0	23	7.5	8	15	0.533333	1	2	1	0	2	1	3	2	0	5	5	4	5	1	1	1	1	1	1	1	1	5	1	1	1	1	3	1	2	1	0		0
22	2	2	Hungary	2	2	Bichon Havanese	3	3	0	25	5	10	15	0.666667	2	2	1	0	2	1	2	1	1	5	3	2	4	1	1	1	5	5	3	1	3	3	5	1	1	5	5	0	2	1	0		0
32	2	2	Hungary	1	1	Bichon havanese	3	2	1	27	7	13.5	15	0.9	2	2	4	0	4	1	1	1	0	5	5	4	2	2	2	1	3	1	3	1	3	3	4	1	1	3	5	1	4	4	1	10	2	4	Engedelmességezünk, illetve a mantrailinget szeretnénk majd most kipróbálni
22	2	2	Hungary	2	3	Bichon Havanese	3	4	0	28	4	14	15	0.933333	2	2	3	0	4	1	1	4	0	5	4	4	4	1	1	1	5	3	4	1	4	2	5	1	1	4	2	0	3	1	0		0
57	2	3	Hungary	2	3	Bichon havanese	3	3	1	25	5.8	12.5	15	0.833333	2	2	1	0	2	1	4	4	0	5	2	2	3	1	1	1	3	1	3	1	1	5	2	1	1	2	4	1	3	1	0		0
40	2	3	Hungary	5	3	Bichon havanese	3	4	0	30	5	10	15	0.666667	2	2	1	0	3	1	1	4	0	5	4	5	5	5	1	1	5	5	5	1	3	3	5	1	1	3	2	1	4	2	0		0
66	1	4	Hungary	2	2	Bichon havanese	3	3	1	33	7	13	15	0.866667	1	2	2.5	0	2	1	4	4	0	5	4	5	5	5	4	3	5	4	5	4	4	2	4	1	2	2	5	1	2	2	0		0
61	2	2	Hungary	2	3	Bichon havanese	3	3	0	30	5	19	15	1.26667	1	1		0	4	3	1	4	0	5	1	1	1	1	1	1	1	1	1	1	1	5	1	1	1	1	2	1	4	1	0		0
43	1	3	Hungary	2	3	Bobtail	2	2	1	56	20	9	13	0.692308	2	2	8	1	1	1	2	4	1	5	5	5	1	1	1	1	4	1	3	1	1	5	4	5	1	2	2	0	1	1	1	0.5	1	2	szépségversenyek
30	2	3	Hungary	1	1	Border Collie	2	1	1	55	19	13	13	1	1	2	9	0	2	1	2	2	0	5	3	5	4	5	1	1	2	1	4	1	2	4	4	1	5	5	5	1	4	5	1	0.5	2	4	Agility, terelés, hoopers, rally obedience, nose work, mantrailing
38	2	3	Hungary	2	3	Border Collie	2	1	1	48	15	9	13	0.692308	2	2	6	0	2	1	2	3	0	4	2	5	1	5	1	1	3	1	5	1	1	5	5	4	5	5	3	1	4	5	1	1	2	4	Agility, frizbi, mantrailing
45	2	3	Hungary	4	3	Border Collie	2	1	1	52	19	9	13	0.692308	1	2	0.5	0	2	1	2	3	1	5	1	5	4	5	1	1	3	1	5	1	1	5	3	1	5	5	5	1	5	5	1	0.5	2	4	Frizbi, agility
43	2	2	Hungary	3	3	Border Collie	2	4	1	53	21	8	13	0.615385	1	1		1	2	1	3	3	1	5	3	5	3	5	1	1	3	1	5	1	1	5	5	3	5	3	3	0	2	5	1	0.25	2	3	Agility, BH vizsga,szarvasgombászás,
47	2	2	Hungary	2	3	Border Collie	2	3	1	47	17	10	13	0.769231	2	2	8	0	2	3	2	3	0	3	3	5	2	5	1	1	3	1	3	1	1	5	5	1	5	3	3	0	4	5	1	0.33	1	5	agility, engedelmes, Puller, bemutatók
36	2	3	Hungary	2	1	Border Collie	2	4	0	51	20	9	13	0.692308	1	1		0	3	1	1	1	1	5	4	4	2	2	2	3	5	1	4	1	2	4	5	1	4	3	4	1	4	1	1	1	2	4	Speciális labdajátékok - passzolgatás..., keresés, frizbi, IQ játékok...
49	2	2	Hungary	5	3	Border Collie	2	2	1	47.1	16.5	12	13	0.923077	2	2	1.5	0	2	3	1	3	0	5	3	1	5	1	1	1	5	1	2	2	1	5	5	1	1	5	3	1	5	2	1	1	1	3	Agility, Treibball, Hoopers
35	2	2	Hungary	2	3	Border Collie	2	1	1	51	15	9	13	0.692308	1	2	7	1	2	1	3	4	0	3	3	5	1	4	1	1	5	1	5	1	1	5	5	1	5	4	2	1	4	5	1	0.5	2	4	Flyball, puller, agility, frizbi
24	2	3	Hungary	2	3	Border Collie	2	2	0	50	18	12	13	0.923077	2	2	1	0	2	2	4	4	1	5	3	5	2	2	1	1	5	1	5	1	1	5	5	1	3	5	4	0	1	1	0		0
49	2	4	Hungary	3	3	Border Collie	2	1	1	45	12	10	13	0.769231	2	2	1	0	2	3	3	4	0	5	2	4	4	1	1	1	3	1	5	1	1	5	5	1	5	2	3	1	4	5	1	0.5	2	4	flyball
48	2	3	Hungary	3	3	Border Collie	2	2	1	47	16	14.5	13	1.11538	2	2	9	2	1	3	2	4	1	3	4	5	4	2	1	1	5	1	5	1	1	5	5	5	3	5	5	0	2	2	0		0
48	2	3	Hungary	3	3	Border Collie	2	2	1	47	15	10.5	13	0.807692	2	2	8	1	1	3	3	4	1	3	4	5	4	2	1	1	5	1	5	1	1	5	5	5	3	5	5	1	3	3	1	1	2	3	agility
36	2	3	Hungary	4	3	Border Collie	2	3	1	49.5	14	11	13	0.846154	2	2	6	0	2	2	2	4	1	5	2	5	3	4	1	1	4	1	5	1	1	5	5	4	5	3	3	1	4	3	1	0.3	1	5	agility, dog dancing
18	2	3	Hungary	2	1	Border Collie	2	2	1	56	20	15	13	1.15385	1	2	7	0	2	1	2	4	0	5	5	5	3	3	2	4	3	1	5	1	1	5	4	4	4	3	5	0	3	5	1	0.5	1	4	Agility, terelés, flyball
55	1	3	Hungary	2	3	Border Collie	2	4	1	50	20	9	13	0.692308	1	2	2	0	2	3	2	4	1	3	2	5	4	3	1	1	4	1	5	1	1	5	5	1	5	1	4	1	4	5	1	0.17	2	5	agility, obedience, hoopers, kicsit frizbi, kicsit rally obedience
44	2	2	Hungary	2	3	Border Collie	2	1	1	53	21	9	13	0.692308	1	1		1	2	1	3	4	1	3	2	4	4	5	1	1	3	1	5	1	1	5	5	2	5	3	4	1	3	5	1	0.33	1	4	Agility,engedelmes,szarvasgombászás
53	2	3	Hungary	2	3	Border Collie	2	2	1	44	10	12.5	13	0.961538	2	2	1	0	2	3	2	4	1	3	4	5	3	5	3	3	5	1	5	1	1	5	3	4	5	5	3	0	1	5	1	0.5	1	3	Agility
32	2	3	Hungary	1	1	Border Collie	2	1	1	49.5	15.5	10	13	0.769231	2	2	7	0	2	1	2	4	1	5	5	5	3	5	1	1	3	1	5	1	1	5	5	3	5	3	4	1	4	5	1	0.3	2	4	Agility, puller, canicross, hoopers
38	2	3	Hungary	5	3	Border Collie	2	2	1	50	22	11.33	13	0.871538	2	2	0.75	0	2	3	1	4	0	5	3	5	2	3	1	1	5	1	4	1	1	5	3	1	1	4	3	1	2	2	0		0
66	1	3	Hungary	1	3	Border Collie	2	1	1	49	18	15	13	1.15385	2	2	1	0	2	3	2	4	0	4	5	5	3	5	1	1	3	1	5	1	1	5	4	1	5	5	5	1	5	5	1	1	1	5	Agility, Obedience, speciális trükkök
37	2	3	Hungary	1	1	Border Collie	2	4	0	51	20	9	13	0.692308	1	1		0	3	1	1	4	1	5	5	4	3	1	2	1	3	1	4	1	2	4	5	1	2	3	4	1	3	1	0		0
50	2	2	Hungary	3	3	Border collie	2	4	0	50	20	9	13	0.692308	2	2	2	0	6	4	2	4	0	4	1	1	1	1	1	1	5	1	1	1	5	1	1	1	1	1	4	0	3	3	1	4	2	3	Futás hetexnte, agility ritkábban, kutya napközi heti 5*
40	2	3	Hungary	2	3	Border Collie	2	2	1	48	15	11	13	0.846154	2	2	3	0	2	1	1	4	1	5	4	1	4	4	1	1	5	1	5	1	1	5	3	1	1	5	4	1	3	3	1	2	1	5	terelés, treibball, hobby agility, ügyességi vizsgák, distance directing, nose work, mantrailing
62	2	3	Hungary	2	3	Border Collie	2	1	1	50	14	7	13	0.538462	1	2	2	0	2	3	4	4	0	3	2	5	2	5	1	1	5	1	5	2	1	5	5	1	5	1	3	1	5	5	1	0.5	2	3	Terápiás kutya. Hoopers.
41	2	2	Hungary	2	3	Border Collie	2	3	0	43	13	9	13	0.692308	2	1		0	2	3	2	4	1	3	5	5	5	5	1	1	1	1	5	1	1	5	3	1	5	4	5	1	4	5	1	0.5	1	4	Canecross, terelés, agility, engedelmes
33	2	3	Hungary	2	4	Border Collie	2	1	0	56	20	9	13	0.692308	1	2	4	0	3	1	1	4	0	3	4	4	2	4	2	1	3	1	3	1	4	2	4	4	3	3	5	1	5	5	1	4	1	4	Terelés
50	2	3	Hungary	1	1	Border Collie	2	3	1	50	20	15	13	1.15385	1	2	1.08	0	2	1	1	4	0	3	4	5	5	4	1	1	4	2	4	1	1	5	4	1	3	5	4	1	1	2	1	1.5	1	3	Futás, Frisbee, (Agility és flyball rövid ideig)
54	1	3	Hungary	2	3	Border Collie	2	1	0	50	24	7	13	0.538462	1	1		0	2	3	3	4	0	5	4	1	4	1	1	4	5	1	1	1	5	1	4	1	2	3	4	1	5	5	1	5	2	4	Futás, agility, terepfutas
70	2	3	Hungary	4	4	Border Collie	2	1	1	45	19	9	13	0.692308	2	1		2	1	3	2	4	0	4				1								6				5	5	0	1	5	1	1	2	5	Sheep herding
74	2	3	USA	5	3	Border Collie	2	1	1	45	15.88	7	13	0.538462	2	2	5	1	2	1	2	4	0	4	3	3	3	3	1	1	3	1	3	1	1	5	3	1	3	5	2	0	2	5	1	1.25	2	5	Agility, obedience, barn hunt, scent work, tricks
29	2	3	USA	4	3	Border Collie	2	1	1	53.34	22.68	10	13	0.769231	1	1		2	2	3	4	4	1	5	5	5	3	5	1	1	5	1	5	4	3	3	5	5	5	1	1	1	5	5	1	0.33	1	5	Herding cattle
21	2	3	Spain	1	1	Border Collie	2	1	1	48	14.5	10	13	0.769231	2	2	6	0	4	1	2	4	0	5	4	5	3	3	1	1	3	1	5	1	1	5	1	1	5	5	4	1	4	5	1	1.5	1	4	Agility, DogDancing and Mantrailing
54	2	3	USA	2	3	Border Collie	2	1	1	45	15	10	13	0.769231	1	2	9	0	2	3	2	4	1	5	3	5	4	4	1	1	4	1	5	1	1	5	5	1	5	5	4	1	3	5	1	1	2	5	Agility, dock diving, scent work, canine fitness
80	2	3	USA	4	3	Border Collie	2	1	1	50.8	21	12	13	0.923077	2	2	2	0	2	3	3	4	0	4	3	5	5	5	1	1	3	1	5	2	1	5	4	1	5	5	3	1	3	5	1	0.3	1	3	agility training and competition
72	2	3	USA	2	3	Border Collie	2	1	1	53	19.5	11	13	0.846154	1	1		0	2	3	2	4	0	4	4	5	4	5	1	1	5	1	4	2	1	5	5	1	5	5	2	1	3	5	1	2	1	4	Agility / sheep herding
38	2	3		3	3	Border Collie	2	1	0	43	17	11	13	0.846154	1	2	1	0	2	3	2	4	1	3	2	2	2	2	1	1	2	1	2	1	1	5	2	1	2	2	3	1	4	5	1	1	1	4	Scent detection, obedience, swimming, herding chickens all for fun no competitions
37	2	3	United Kingdom	3	3	Border Collie	2	4	0	50.8	20	11.5	13	0.884615	2	2	1.5	0	6	1	2	4	1	3	4	4	3	4	1	1	4	1	4	1	4	2	1		4	4	4	1	3	5	1	1	1	4	Agility, hoopers, obedience
41	2	4	Hungary	3	3	Border terrier	1	1	1	36	8	16	14	1.14286	1	2	13	2	2	1	2	4	0	5	4	5	5	2	1	1	3	1	3	1	1	5	5	2	4	2	3	1	2	1	1	0.5	1	4	Flyball, agility, agárpálya
75	2	2	Canada	2	3	Border Terrier	1	1	1	34.92	9	12	14	0.857143	1	1		1	1	1	2	4	0	3	4	5	5	5	1	1	4	1	5	1	1	5	5	3	5	5	2	1	1	3	1	0.5	2	4	Agility, Rally Scent Detection, Earthdog, Barn Hunt, Obedience
30	2	3	USA	3	1	Border Terrier	1	2	1	30.48	5	12	14	0.857143	2	2	8	0	2		2	4	0	3	3	5	5	3	1	1	1	1	2	1	1	5	4	3	4	2	4	0	2	5	1	1	2	3	We started out doing Rally Obedience and showing on and off. When she was 5 we started doing long-distance backpacking (aka thru-hiking) and complete at least one month long trip (or longer) every year plus monthly backpacking trips.
52	2	2	Hungary	3	3	Borzoi	1	1	1	70	28	12	13	0.923077	2	1		1	2	3	2	4	1	5	3	5	1	3	1	1	5	3	1	1	1	5	5	3	3	3	2	0	1	5	1	1	1	5	Coursing
48	2	3	Hungary	2	3	Borzoi	1	3	0	68	30	9	13	0.692308	1	2	3	0	5	2	2	4	0	3	3	5	3	1	1	1	4	1	1	1	2	4	4	1	2	1	5	1	3	1	1	2	1	2	Coursing,agár pályaedzés
49	2	2	Hungary	2	3	Boston terrier	3	3	1	32	13	9	14	0.642857	1	2	5	0	1	1	2	4	0	3	4	5	4	1	1	1	1	1	3	1	1	5	5	5	4	1	4	1	5	5	1	0.3	2	5	Agility, RO, OBED, őrző védő
47	2	3	Hungary	5	1	Boston terrier	3	2	1	32	8	8	14	0.571429	2	2	5	0	1	1	4	4	0	3	5	5	3	3	1	1	4	1	4	1	1	5	5	3	5	5	5	1	3	4	1	0.5	1	3	IGP szerinti oktatás
43	2	3	Hungary	1	3	Boxer	1	2	1	60	27	11	10	1.1	2	2	3	0	2	3	4	4	1	3	5	5	3	5	1	1	5	1	5	1	1	5	3	1	5	5	3	1	3	5	1	0.5	1	5	Engedelmes, őrző-védő, nyomkövetés (IGP)
43	2	3	Hungary	2	3	Boxer	1	1	1	50	29	7	10	0.7	2	2	4	0	2	1	1	4	0	5	4	5	3	4	1	1	3	1	5	4	1	5	5	2	5	1	3	1	2	5	1	0.3	1	4	9 honapos korig IGP alapozás, kutyaiskolai tanfolyamok-klubbfoglalkpzások, Hoopers, szarvasgomba keresés
49	2	2	Hungary	2	3	Boxer	1	3	0	60	34	7	10	0.7	1	2	3	0	3	1	2	4	0	3	1	5	1	3	1	1	1	1	4	3	5	1	3	1	5	3	4	1	4	5	1	2	1	5	IGP, RO, Agility
49	2	3	Hungary	2	3	Briard	2	2	1	60	32	9	13	0.692308	2	1		0	2	3	2	4	0	3	3	5	5	1	1	1	5	1	3	5	1	5	4	1	1	5	3	1	3	1	0		0
49	2	3	Hungary	2	3	Briard	2	2	1	60	35	9	13	0.692308	2	1		0	2	3	2	4	0	3	3	5	3	1	1	1	5	1	1	3	1	5	2	1	1	5	3	1	2	1	0		0
61	1	1	Hungary	2	1	briard	2	3	1	60	35	8.5	13	0.653846	2	1		0	5	1	1	4	0	3	3	3	4	2	1	1	4	3	3	3	2	4	1	1	1	2	4	0	2	2	0		0
50	2	3	Hungary	5	3	Briard	2	3	1	69	44	8	13	0.615385	1	2	7	1	2	1	2	4	0	1	5	5	5	4	1	4	5	1	4	5	1	5	5	3	1	2	3	1	4	5	1	0.5	2	4	Terelés, obedience
63	2	3	USA	2	3	Briard	2	2	1	58.42	27	13	13	1	2	1		1	2	3	2	4	0	5	4	5	1	1	1	1	1	1	3	3	1	5	4	4	4	4	3	1	3	5	1	0.25	1	1	rally, obedience, & agility
36	2	2	Hungary	5	2	Bull Terrier	1	4	0	43	15.5	12.5	14	0.892857	2	2	2	0	3	1	2	4	0	3	4	5	4	2	2	4	3	1	4	1	1	5	3	1	1	4	3	0	2	2	0		0
68	2	3	Hungary	2	1	Cairn terrier	1	3	1	30	8.2	10.5	14	0.75	2	2	2	0	2	1	4	4	1	3	4	5	4	5	1	4	5	4	5	2	2	4	5	1	4	1	5	1	4	1	1	1.5	1	4	Agility
69	2	3	USA	2	3	Cairn Terrier	1	2	1	30.48	13	9	14	0.642857	1	2	5.5	0	2	1	1	4	0	3	5	5	5	3	2	2	2	2	4	2	1	5	4	3	5	4	5	1	4	5	1	0.33	2	5	Conformation, rally obedience, tricks, fast cat, barn hunt, canine good citizen
29	2	2	Hungary	3	3	Cane corso	1	4	0	71	56	9	13	0.692308	1	2	6	0	7	3	2	4	1	3	1	1	1	1	1	1	4	1	1	1	5	1	1	1	1	1	4	1	3	5	1	0.42	1	5	Mondioring
45	2	3	Hungary	3	4	Cardigan Welsh Corgi	2	2	1	30	14	11	13	0.846154	2	2	1	0	2	3	2	4	0	5	4	1	2	3	1	1	5	1	1	1	1	5	4	1	1	1	5	1	5	4	0		0
61	2	2	Italy	3	2	Cardigan Welsh Corgi	2	3	1	30	16	7	13	0.538462	2	2	7	1	2	3	2	4	1	4	3	4	4	4	2	2	3	4	4	3	1	5	3	1	4	3	3	1	3	5	1	1	2	5	herding
45	2	3	Hungary	3	3	Australian Cattle dog	2	4	0	43	20.7	8	13	0.615385	2	2	1.5	0	3	3	1	4	0	3	4	4	5	3	1	4	2	1	3	1	3	3	4	1	5	4	3	1	4	4	1	0.5	2	4	Terelés, agility, mantrailing, nyomkövetés, engedelmes
43	2	2	Hungary	2	3	Caucasian Shepherd Dog	1	4	0	80	45	12	11	1.09091	2	2	1	0	6	3	2	4	1	5	1	1	1	1	1	1	1	1	1	2	2	4	1	1	1	1	1	0	1	1	0		0
55	2	3	Hungary	2	3	Cavalier King Charles Spaniel	3	4	0	28	12	7	13	0.538462	1	1		0	2	1	4	4	1	5	5	5	5	5	1	1	4	4	4	1	2	4	2	1	1	5	4	1	4	2	0		0
38	2	4	New Zealand	3	3	Cavalier King Charles Spaniel	3	4	1	42	10	9	13	0.692308	1	1		0	2	3	2	4	1	5	1	1	4	5	1	1	5	1	5	1	1	5	4	1	3	5	4	1	4	1	0		0
41	2	2	Hungary	2	3	Chihuahua	3	3	0	18	1.95	10	16	0.625	2	2	0.5	0	1	1	2	4	1	3	1	1	1	1	1	5	1	1	1	1	1	5	1	1	1	1	5	1	5	5	1	0.5	1	4	Agility
16	2	1	Hungary	3	3	Chihuahua	3	4	0	21	3	7	16	0.4375	2	2	5	0	4	1	2	4	1	5	2	5	5	1	1	1	1	1	1	1	3	3	5	1	3	1	4	1	5	5	1	2	1	3	Agility
32	2	3	USA	2	2	Chihuahua	3	4	0	20.32	3.63	7	16	0.4375	2	2	5	0	6	3	2	4	1	5	2	4	3	1	1	1	4	1	2	1	5	1	2	1	1	1	2	0	1	1	0		0
79	2	4	USA	2	3	English cocker Spaniel	2	1	1	34.92	9.8	8	13	0.615385	2	2	2	0	2	3	2	4	0	4	5	5	3	1	1	1	5	1	3	1	1	5	5	1	5	3	2	1	1	5	1	0.5	2	4	Agility, Nosework, Obedience, Rally
65	2	3	Hungary	2	3	Coton de tuleár	3	3	1	30	7	14	13	1.07692	1	2	4	0	2	1	1	4	1	1	2	5	2	2	1	1	4	5	4	1	1	5	1	1	1	3	4	0	1	2	0		0
51	2	3	Slovenia	2	3	Croatian Sheepdog	2	3	1	44	13	15	13	1.15385	2	2	2.5	0	2	1	2	4	1	3	3	5	4	3	1	1	3	1	3	1	5	1	5	1	4	1	3	1	3	5	1	0.92	1	1	Before retirement: agility, frisbee, rally obedience, bikejoring
22	2	2	Hungary	1	1	Dachshund	1	3	0	25	13	14	14	1	2	2	6	0	2	3	1	1	0	3	3	4	4	1	1	1	3	1	1	1	5	1	4	1	1	2	1	0	1	1	1	1	1	4	Kutya agility pálya
34	2	2	Hungary	3	3	Dachshund	1	4	0	37	9.6	12	14	0.857143	1	2	0.67	0	4	1	2	3	1	5	1	1	4	1	1	1	4	3	3	1	5	1	4	1	1	1	3	1	3	1	0		0
34	2	4	Hungary	3	3	Dachshund	1	4	0	18	12	7	14	0.5	2	2	3	1	2	2	2	3	0	5	2	2	2	1	1	1	2	1	1	2	1	5	2	1	1	1	1	0	1	0	0		0
48	2	2	Hungary	1	1	Dachshund	1	4	0	30	13	11	14	0.785714	1	2	2	0	4	1	1	4	0	3	4	5	5	5	1	3	4	1	5	3	3	3	5	1	1	4	4	1	3	1	0		0
24	2	3	Hungary	3	3	Dachshund	1	4	0	20	9	7	14	0.5	2	2	2	0	2	1	2	4	1	5	4	5	4	2	1	1	4	1	4	1	1	5	1	1	1	2	2	0	1	1	1	2	1	5	Dog dancing, trükkök, hoopers
44	2	2	Hungary	5	3	Dachshund	1	1	1	28	9.5	13	14	0.928571	2	2	8	1	2	3	2	4	1	3	4	4	1	3	1	1	4	1	3	3	1	5	5	1	1	3	3	1	3	5	1	4	1	3	kiállítás
71	2	3	Hungary	1	2	Dachshund	1	4	0	16	3.7	15	14	1.07143	1	2	1.5	0	5	1	4	4	0	5	1	5	5	1	1	1	5	1	3	1	5	1	3	1	1	4	5	0	1	1	0		0
48	2	3	Hungary	1	2	Dachshund	1	3	0	37	6.5	15	14	1.07143	2	2	1	0	2	1	1	4	0	5	2	5	3	4	1	1	3	1	2	1	4	2	1	1	3	1	5	1	4	4	1	1	1	5	Vércsapázás, túrázás
46	2	2	Hungary	2	3	Dachshund	1	2	1	20	5	7.5	14	0.535714	2	1		1	2	1	2	4	0	1	5	5	5	5	1	1	5	1	3	1	1	5	5	5	1	1	3	0	1	1	0		0
49	2	3	Hungary	3	3	Dachshund	1	4	0	29	8.4	14	14	1	2	2	0.5	0	4	1	3	4	0	5	3	5	2	1	1	1	1	1	4	1	3	3	5	1	1	1	2	1	4	3	1	0.5	1	4	Mantrailing, treibball, ügyességi vizsgára felkészülés
46	2	3	Hungary	2	4	Dachshund	1	4	0	15	7.3	13	14	0.928571	1	2	2	0	7	1	2	4	0	3	1	1	1	1	1	1	2	1	2	1	3	3	1	1	1	5	3	0	3	2	0		0
50	2	3	Hungary	1	1	Dachshund	1	3	0		9	7	14	0.5	1	1		0	2	1	1	4	0	3	4	5	5	1	1	1	4	1	3	1	1	5	2	2	1	1	5	0	3	1	0		0
33	2	3	Hungary	3	3	Dachshund	1	4	0	38	8	16	14	1.14286	1	1		0	2	1	1	4	0	5	3	5	5	1	1	1	4	1	2	1	2	4	4	1	1	5	3	0	1	0	0		0
50	2	2	Hungary	2	3	Dachshund	1	2	1	35	10	9	14	0.642857	2	2	8	2	1	1	3	4	0	3	5	5	2	1	1	1	5	1	1	1	1	5	5	5	5	1	3	1	3	5	1	1	2	3	Terápiás munka, nose work
33	2	3	Hungary	3	3	Dachshund	1	3	0	33	7	10	14	0.714286	1	2	0.83	0	3	1	3	4	0	5	2	4	3	2	1	1	3	1	4	1	2	4	3	1	2	2	3	1	3	3	1	2	2	3	engedelmes, szimat
66	2	3	Hungary	2	1	Dachshund	1	4	0	13	5	7	14	0.5	2	2	1	0	4	1	4	4	1	3	1	5	5	1	1	1	5	1	3	1	1	5	5	1	1	1	5	1	5	2	0		0
62	2	3	Hungary	2	1	Dachshund	1	4	0	20	9	12	14	0.857143	2	2	3	0	5	1	2	4	0	3	4	4	5	1	1	1	5	4	4	1	1	5	4	1	1	1	5	0	3	1	0		0
50	2	3	Czech Rep	3	3	Dachshund	1	1	1	24	6	18	14	1.28571	2	1		2	1	1	4	4	0	1	3	5	3	5	1	1	4	5	3	1	1	5	5	5	5	1	3	1	3	5	1	0.5	1	3	hunting
70	3	3	USA	2	4	Dachshund	1	2	1	18.41	8.62	11	14	0.785714	2	1		1	1	1	2	4	0	4		1					1		1	1		6	1		1	5	5	1	3	5	1	0.3	2	5	Tracking Field trials obedience ( she demos for the classes I teach) agility and scent work
47	2	3	Hungary	1	3	Dalmatian	1	4	0	49	20	9	13	0.692308	2	2	0.5	0	3	1	1	4	0	5	5	5	5	1	1	5	5	5	2	2	2	4	5	1	5	1	4	0	4	3	1	1	1	4	Agility, hoopers, rally obed, canicross
37	2	3	USA	4	3	Dalmatian	1	2	1	55.88	21.77	11	13	0.846154	1	1		0	2	1	2	4	1	3	5	5	4	4	1	1	2	1	5	5	1	5	5	3	4	5	5	1	5	5	1	0.5	2	5	AKC conformation, conditioning, endurnace (Dalmatian Road Trial), obedience, Tracking/scent work, agility, dock diving
61	2	3	USA	2	4	Dalmatian	1	2	1	49.53	20	15	13	1.15385	2	2	5	0	2	3	2	4	0	3	5	5	4	4	1	1	5	1	4	2	1	5	5	2	5	5	5	1	2	5	1	3	1	3	obedience/rally now..but used to do agility
50	2	3	USA	3	3	doberman	1	2	1	64.77	29	8	13	0.615385	2	2	4.5	1	2	1	2	4	0	3	5	5	3	4	1	1	1	1	5	4	1	5	5	1	4	5	2	1	4	5	1	8	2	4	agility
68	2	3	USA	5	3	Doberman	2	1	1	59.69		8	10	0.8	2	2	4	0	1	3	2	4	0	4	4	5	2	4	1	1	3	1	4	4	1	5	3	2	4	4	3	1	3	5	1	0.3	2	5	agility, obedience, rally, scent work, barn hunt
68	2	3	USA	5	3	Doberman Pinscher	2	1	1	25	6	9	10	0.9	1	2	8	1	1	3	2	4	0	4	4	5	3	4	1	1	3	1	4	4	1	5	4	3	4	4	2	1	2	5	1	0.3	2	1	obedience, rally, agility, scent work, barn hunt
78	2	4	USA	2	4	Doberman	2	2	1	62.23	31.3	9	10	0.9	2	2	2	0	2	1	2	4	0	5	4	5	4	5	1	1	5	1	4	2	1	5	5	1	5	4	1	1	1	5	1	0.33	2	3	Obedience, Scentwork
83	1	3	USA	2	3	Doberman	2	2	1	60.96	32.66	11	10	1.1	2	2	4	0	2	1	2	4	1	5	3	5	5	5	3	1	3	3	5	5	1	5	4	1	5	3	1	1	2	5	1	0.5	2	4	Obedience
42	1	2	Hungary	2	3	Dogo Argentino	1	4	0	66	45	10	13	0.769231	1	2	3	0	3	3	3	4	0	4	1	2	5	2	1	1	2	1	3	3	1	5	1	1	5	2	4	1	5	5	1	5	0	5	Oktató segéd és rehabilitációt segítő kutya, így a feladatai nehezen leírhatók. Emelett ŐV- sportban dolgozunk együtt.
45	2	3	Hungary	5	3	Dogo Argentino	1	1	1	65	38	7	13	0.538462	1	1		0	2	1	1	4	0	5	5	5	3	3	1	2	5	1	4	2	1	5	3	1	3	1	5	1	3	2	1	0	2	5	futás, vadkeresés
24	2	4	Poland	5	2	Dutch shepherd	2	1	1	60	40	7	11	0.636364	1	1		0	2	1	1	4	1	3	5	5	3	4	1	4	2	1	2	4	1	5	5	1	3	3	4	1	3	1	0		0
47	2	2	Germany	3	3	Dutch shepherd	2	1	1	60	27	7	11	0.636364	1	1		0	2	3	3	4	0	4	3	5	4	5	1	1	3	1	5	5	1	5	5	5	5	4	3	1	3	5	1	0.5	2	4	IGP, tracking, detection
45	2	3	Estonia	1	1	Dutch shepherd	2	1	1	58	24	9	11	0.818182	2	2	4	0	2	1	2	4	1	3	4	5	5	5	1	1	4	1	4	4	1	5	5	4	4	3	3	1	3	5	1	0.17	1	4	Agility, obedience, tracking. Less now but keeping her mind working
48	2	3	United Kingdom	2	3	Engish Cocker Spaniel	2	2	1	40	13	10	13	0.769231	2	2	7	0	2	1	2	4	1	5	5	5	5	5	5	3	5	3	3	3	3	3	5	5	3	5	5	0	4	2	0		0
45	2	2	Hungary	3	3	English Cocker Spaniel	2	3	0	44	11	9	13	0.692308	2	2	2	0	2	3	2	4	1	5	4	5	4	1	1	1	5	1	4	1	1	5	5	1	4	4	4	1	4	5	1	1.5	2	4	Terápiás segítőkutya
56	2	3	Hungary	2	3	English Cocker Spaniel	2	2	1	39	14	9	13	0.692308	1	2	5	1	2	3	2	4	0	5	4	5	4	4	1	1	5	2	4	1	3	3	5	5	4	3	3	1	4	3	1	0.5	1	4	Agility
44	2	3	Hungary	1	3	English Cocker Spaniel	2	4	0	41	15	8	13	0.615385	1	2	4	0	3	3	1	4	0	5	4	5	5	2	1	1	5	1	3	1	1	5	4	1	1	1	2	0	3	1	0		0
65	2	3	USA	2	3	English Cocker Spaniel	2	2	1	40.64	14	10	13	0.769231	1	2	6	0	2	1	1	4	0	5	4	5	4	4	1	1	4	1	4	1	1	5	5	2	5	5	5	1	5	5	1	0.5	2	5	Confirmation, Agility, Obedience, Rally, Scentwork, Lure Coursing, Dock Diving
65	2	3	USA	5	3	English Cocker Spaniel	2	2	1	35	10	9	13	0.692308	2	2	3.5	0	2	3	2	4	0	3	4	5	5	3	1	1	3	1	4	1	1	5	5	2	5	3	3	1	1	5	1	1	2	4	Obedience, Rally, Agility, Scentwork
70	2	3	USA	2	3	English cocker spaniel	2	1	1	34	9.97	13	13	1	2	2	6	0	2	1	2	4	1	3	3	4	4	4	1	1	3	1	4	2	2	4	4	2	5	4	3	1	3	5	1	1.5	2	4	agility, scent work, fitness
37	2	3	Hungary	1	1	English Greyhound	1	1	1	70	27	8	12	0.666667	2	1		0	2	1	1	4	0	3	5	5	5	3	1	1	5	4	5	1	1	5	5	1	1	5	3	1	3	1	1	0.5	2	3	agaras edzés, séta, sprinteltetés
53	2	3	Hungary	2	2	English Pointer	2	1	1	62	24	9	13	0.692308	2	2		0	2	1	1	1	1	3	4	5	4	5	1	5	1	1	5	1	1	5	5	4	5	2	5	1	5	5	1	1	2	5	agility, hoopers, Do As I Do, alapfokú vadászképzés
57	1	2	Hungary	3	3	English Pointer	2	1	1	67	35	13	13	1	1	1		0	2	2	3	4	0	4	5	5	1	5	2	2	5	1	5	1	1	5	3	4	5	5	3	0	1	5	1	1	1	4	Vadászat
57	2	2	Hungary	2	3	english pointer	2	3	1	58	21	12	13	0.923077	2	2	2	0	2	3	2	4	1	5	1	5	1	1	1	1	1	1	1	1	1	5	1	1	1	1	3	0	1	1	0		0
49	2	3	USA	2	3	English Pointer	2	2	1	27	30	11	13	0.846154	1	2	11	1	2	3	2	4	1	5	5	5	5	4	2	2	5	2	4	4	1	5	5	4	5	5	2	1	1	5	1	0.5	2	3	Scent detection
41	2	3	Hungary	3	3	English Setter	2	2	1	63	22	12	12	1	2	2	7	1	2	3	2	4	1	5	5	5	3	3	1	1	5	1	3	1	1	5	4	5	1	5	3	1	3	2	1	1.5	1	3	agility
29	2	3	Portugal	1	3	English Setter	2	4	0	62	28	10	12	0.833333	2	2	10	0	4	3	2	4	1	5	1	1	3	1	1	1	3	1	1	1	1	5	1	1	1	5	3	1	2	0	1		2	3	Catch ball/ Run
70	2	4	USA	4	4	English setter	2	2	1	60.96	27	12	12	1	1	2	10	2	1	3	2	4	0	3	5	5	5	5	1	1	5	4	4	1	1	5	5	5	5	4	4	1	4	5	1	1	1	4	field evenys, Rally
71	1	3	USA	2	3	English Setter	2	1	1	66	21	10	12	0.833333	2	2	10	0	2	1	2	4	0	4	4	5	4	5	1	1	5	1	5	1	1	5	5	4	5	5	4	1	3	4	1	1	1	3	Pointing dog field trials
76	2	3	USA	2	3	English Springer Spaniel	2	1	1	45.72	18	9	13	0.692308	2	2	5	0	2	3	2	4	0	3	2	5	1	1	1	1	5	1	5	4	1	5	5	1	5	4	1	0	1	3	1	0.42	2	4	Scentwork, Rally, Obedience, Agility
75	2	3	USA	2	3	English Springer Spaniel	2	2	1	48.26	18	7	13	0.538462	1	2	5	0	2	1	1	4	0	3	3	5	3	3	1	1	5	1	3	2	3	3	5	1	3	5	4	1	3	5	1	5	2	4	Agility
68	2	3	USA	2	3	English Springer Spaniel	2	3	0	40.64	16	15	13	1.15385	2	2	0.67	0	3	3	2	4	1	4	2	3	1	2	1	1	3	1	3	1	1	5	2	1	3	3	2	1	5	5	1	0.42	1	5	Obedience
53	2	3	Hungary	3	3	Epagneul Breton	2	1	1	48	20	9.5	13	0.730769	1	1		0	2	3	2	4	1	4	2	5	4	3	1	1	5	1	5	1	1	5	5	1	5	2	2	1	3	5	1	2	1	3	vizsla mezei versenyek (filde trial), vadászat
53	2	3	Hungary	3	3	Epagneul Breton	2	3	1	50	16	10	13	0.769231	1	1		0	2	3	2	4	1	4	3	4	3	4	1	1	5	2	4	2	1	5	4	2	5	2	2	0	1	5	1	1	2	4	Fieldtrial, vadászat
62	2	3	USA	2	3	Field Spaniel	2	2	1	45.72	22.23	11	13	0.846154	1	1		0	2	3	4	4	1	5	1	1	1	1								6	1		1	5	4	0	3	5	1	0.5	2	4	Scentwork, Rally, trick training
50	2	3	Finland	2	3	Finnish Lapphund	2	3	1	49	20	15	13	1.15385	1	1		1	2	3	2	4	0	5	4	5	5	4	1	1	3	1	4	2	1	5	5	4	5	4	4	1	2	5	1	0.42	1	4	Obedience, herding, tracking
57	2	3	Canada	2	3	Flat-Coated Retriever	2	2	1	63	38	8	12	0.666667	1	1		0	2	1	2	4	0	5	3	5	3	1	1	1	5	1	3	1	1	5	4	1	3	4	4	1	2	3	1	2	1	1	We used to run or ski together. We also used to do scent work competitively.
74	2	3	USA	2	3	Flat-coated Retriever	2	2	1	55.88	28	10	12	0.833333	2	2	8	1	1	1	3	4	0	3	5	5	5	5	1	1	5	1	5	1	1	5	5	3	5	5	3	1	3	3	1	0.25	2	4	conformation, obedience, field work, scent ork.
66	1	3	USA	2	3	Flat-coated Retriever	2	2	1	63.5	28.12	9	12	0.75	1	2	9	1	2	1	2	4	0	5	5	5	5	5	1	4	5	5	5	1	1	5	3	4	5	5	5	1	1	5	1	0.5	2	3	Presently only dock-diving and barnhunt
76	2	3	Canada	3	3	Flat-Coated Retriever	2	1	1	55.88	25	12	12	1	2	2	8	2	1	3	2	4	0	4	4	5	4	5	1	1	4	1	4	1	1	5	5	5	5	5	4	1	4	5	1	0.2	0	5	retriever hunting, upland hunting, competitive obedience, tracking
60	2	3	Hungary	2	3	Fox terrier	1	3	0	35	11	12	14	0.857143	1	1		0	4	3	1	2	0	3	4	4	4	1	1	1	3	1	2	1	1	5	4	1	1	3	3	1	2	1	0		0
60	2	3	Hungary	2	3	Fox terrier	1	3	0	38	12	12	14	0.857143	1	1		0	4	3	1	2	0	3	3	4	2	1	1	1	4	1	3	1	1	5	3	1	1	3	3	1	3	1	0		0
22	2	2	Hungary	1	1	Fox terrier	1	4	0	40	7	8	14	0.571429	2	1		0	2	3	1	4	0	5	4	1	3	1	1	1	5	5	4	3	4	2	3	1	1	1	4	1	3	1	0	1	1	2	Futás, séta, otthoni tanítás
61	2	3	Hungary	2	1	Fox Terrier	1	1	1	30	13	13	14	0.928571	1	2	12	0	2	1	4	4	0	3	4	4	4	5	1	1	4	3	3	3	1	5	3	1	1	4	5	0	2	2	0		0
28	2	3	Hungary	1	1	French bulldog	3	4	0	25	10	10	11	0.909091	1	2	3	0	7	1	1	4	1	5	1	1	1	1	1	1	1	1	1	1	5	1	1	1	1	1	4	1	3	4	0	3	1	4	Futás
45	2	3	Hungary	2	3	French bulldog	3	3	1	23	14	11	11	1	2	1		1	2	1	2	4	1	5	5	5	5	5	1	1	5	1	3	1	1	5	3	3	1	3	3	1	3	4	0		0
61	2	3	Hungary	2	3	German Pointer	2	4	0	61	26	12	13	0.923077	1	2	0.67	0	5	1	2	4	0	5	4	5	5	2	2	2	4	1	3	1	3	3	3	1	2	2	3	0	2	1	0		0
51	2	3	Hungary	2	3	German Shepherd	2	1	0	50	40	13	11	1.18182	1	1		0	2	3	2	3	1	4	1	3	3	5	1	1	2	1	4	5	1	5	2	1	5	4	3	1	5	5	1	1	1	4	őrző-védő és ügyességi vizsgák
48	2	2	Hungary	3	3	German Shepherd	2	1	0	57	27	11.5	11	1.04545	2	2	6	1	1	3	2	4	1	5	1	5	4	5	1	1	3	1	5	3	1	5	3	3	5	1	3	0	3	5	1	0.17	1	4	Engedelmes, őrző-védő munka
34	2	2	Hungary	3	3	German Shepherd	2	1	1	58	26	7.5	11	0.681818	2	2	2.5	0	3	3	3	4	0	5	1	1	4	5	1	1	3	1	3	1	3	3	2	1	5	2	4	1	4	5	1	1	2	4	engedelmes és keresőmunka
51	2	3	Hungary	2	3	German Shepherd	2	3	0	60	35	10	11	0.909091	2	2	1	0	2	3	2	4	1	4	1	4	4	4	1	1	2	1	3	4	1	5	2	1	4	1	4	1	5	3	1	1	1	4	Ügyességi, őrző-védő, agility
66	2	3	Hungary	5	3	German Shepherd	2	3	0	65	40	13	11	1.18182	1	2	0.58	0	2	3	2	4	1	3	4	5	4	4	1	1	5	1	4	4	1	5	5	1	4	3	4	0	2	2	0		0
30	2	2	Hungary	2	3	German Shepherd	2	1	0	63	30	8	11	0.727273	2	2	1	0	3	3	2	4	1	3	1	3	1	3	1	1	1	1	1	2	1	5	1	1	3	1	4	1	5	5	1	0.5	1	4	Canicross, örző-védő
22	2	2	Hungary	3	3	German Shepherd	2	3	0	55	35	14	11	1.27273	1	1		0	2	3	4	4	1	1	1	3	1	1	1	1	5	1	1	5	1	5	1	1	1	5	2	1	3	1	0		0
51	2	4	Hungary	2	3	German Shepherd	2	1	0	55	40	11	11	1	1	1		0	2	3	2	4	1	4	1	4	4	5	1	1	3	1	4	5	1	5	2	1	5	3	3	1	5	5	1	0.33	1	3	Ügyességi és őrző-védő ágazat
71	2	3	Hungary	2	3	German Shepherd	2	4	0	45	30	8	11	0.727273	2	2	5	0	5	2	1	4	0	4	3	5	4	2	1	1	5	2	3	2	5	1	2	1	1	5	2	1	2	2	0		0
51	2	3	Hungary	3	3	German Shepherd	2	1	1	57	30	8	11	0.727273	2	2	2	0	2	3	4	4	0	4	5	5	5	5	1	1	5	1	5	5	1	5	1	1	5	1	3	1	5	5	1	0.3	2	5	IGP
37	2	3	Hungary	3	3	German Shepherd	2	1	1	60	30	13	11	1.18182	2	1		0	2	3	2	4	0	3	4	5	1	5	1	1	1	1	4	4	1	5	4	1	5	1	3	1	3	5	1	0.25	1	5	Mentokutyas treningek (eltunt szemelyek keresese erdoben, romok kozott), IGP treningek (nyomkovetes, engedelmes, orzo-vedo),egyeb a napi eletet megkonnyito trukkok
53	2	2	Hungary	2	3	German Shepherd	2	1	1	63	32	9	11	0.818182	2	2		0	1	3	2	4	1	4	1	5	4	5	1	1	5	1	5	5	1	5	5	3	5	3	4	1	5	5	1	0.3	2	5	IGP, rendőrségi nyomkövetés, mentőkutyás tréning, agility (már nem csinálja), dock jumping
45	2	3	Hungary	2	3	German Shepherd	2	2	1	60	38	9	11	0.818182	1	1		0	2	3	1	4	1	3	5	5	5	3	1	1	5	1	2	4	1	5	4	2	2	2	1	0	1	2	0		0
65	2	3	Hungary	2	3	German Shepherd	2	2	1	60	32	10.5	11	0.954545	2	2	7	0	2	3	2	4	1	5	5	5	5	5	1	1	4	1	4	4	4	2	3	4	5	5	3	1	5	5	1	0.17	1	5	Az IGP munkavizsgához szükséges ágazatokban: nyomkövetés, Engedelmes és őrző-védő munka
65	2	3	Hungary	2	3	German Shepherd	2	2	1	58	30	9	11	0.818182	2	2	6	1	2	3	3	4	1	5	5	5	4	5	1	1	4	1	4	3	3	3	4	3	5	5	3	1	3	5	1	0.17	1	2	IGP 2 szintű munkavizsgás színten van akutya, ( 3ágazatból áll: Engedelmes, nyomkövetés, Őrző-védő munka)
42	1	3	Hungary	3	3	German Shepherd	2	1	0	67	42	9	11	0.818182	1	1		0	2	2	4	4	0	5	5	5	5	3	1	4	4	1	3	4	1	5	1	1	1	2	2	1	4	2	0		0
74	1	2	Hungary	3	3	German Shepherd	2	3	0	69	42	9	11	0.818182	1	1		0	2	2	1	4	1	5	4	4	1	1	1	1	5	5	4	4	3	3	4	4	1	1	1	1	3	1	0		0
64	2	3	United Kingdom	3	3	German Shepherd	2	1	1	61	40	11	11	1	2	2	8	1	2	1	2	4	0	5	1	5	1	5	1	1	5	1	5	1	1	5	5	1	5	5	5	0	5	0	1	0.3	2	5	Herding sheep
68	2	4	USA	4	3	German Shepherd	2	2	1	64.77	40	15	11	1.36364	1	2	3	0	1	3	2	4	0	4	3	5	4	4	1		2	5	5	2	2	4	5	2	5	5	2	0	1	5	1	1.5	1	4	Sheep herding
57	1	3	USA	2	3	German Shepherd	2	2	1	61	38	9	11	0.818182	1	1		0	2	3	2	4	1	4	4	5	3	3	1	1	2	1	3	3	1	5	4	1	3	3	3	1	3	5	1	1	2	4	herding, scentwork
66	2	3	USA	4	4	German Shepherd	2	1	1	62.23	30.39	9	11	0.818182	1	2	2	1	2	1	2	4	0	5	1	3	2	1	1	1	2	1	3	1	1	5	3	1	3	5	3	1	2	5	1	0.3	2	5	Agility
57	2	4	USA	2	3	German Shepherd	2	1	1	60.96	31	9	11	0.818182	2	2	8	2	1	3	2	4	1	3	3	5	1	5	1	1	4	4	1	1	1	5	5	4	5	4	1	1	1	5	1		2	4	Herding, agility, rally, obedience, therapy dog
57	2	4	USA	2	3	German Shepherd	2	1	1	60.96	30	11	11	1	2	2	9	2	1	3	2	4	1	3	1	5	3	5	1	1	3	3	3	1	1	5	5	5	5	5	1	1	1	5	1	0.5	2	1	Herding, agility, rally, obedience, therapy dog
61	2	3	USA	2	3	German Shepherd	2	1	0	60	24	13	11	1.18182	2	2	1	0	3	1	2	4	0	4	2	5	4	4	1	1	4	1	4	1	1	5	4	1	5	5	3	1	3	5	1	1	2	4	Seeing eye dog, obedience, scent work, dock diving
64	2	3	USA	2	3	German Shepherd	2	1	0	63.5	29	15	11	1.36364	2	2		0	5	3	2	4	0	3	4	5	3	4	2	1	5	5	5	2	4	2	5	1	5	5	5	1	4	3	1	0.5	2	3	Hiking (off leash, running free) Swimming, Obedience, Rally and walks
43	2	3	Hungary	2	3	German Shepherd	2	1	1	63	33	7	11	0.636364	2	2	6	0	2	2	2	4	1	3	2	2	2	2	2	2	1	1	2	2	1	5	2	2	2	1	5	1	5	5	1	0.17	2	5	Igp
75	2	3	USA	2	3	German Shorthaired Pointer	2	2	1	66.04	30.84	10	13	0.769231	1	2	8	0	2	1	4	4	0	3	5	5	5	5	1	1	5	1	5	1	1	5	5	5	5	5	5	1	5	5	1	0.3	2	5	Nose work. bird dog activities
57	2	3	USA	4	3	German Shorthaired Pointer	2	2	1	60	32	12	13	0.923077	1	2	11	0	2	1	2	4	0	3	5	5	1	1	1	1	5	2	4	1	1	5	5	1	5	5	3	0	1	5	1	0.5	2	3	Obedience, Rally, Scent Work
57	2	3	USA	4	3	German Shorthaired Pointer	2	2	1	54	23	11	13	0.846154	2	2	3	0	2	1	2	4	0	3	5	5	1	1	1	1	5	2	5	1	1	5	5	1	5	3	5	0	1	5	1	1	2	4	Scent work, Obedience, rally,
66	2	4	USA	2	3	German Shorthaired Pointer	2	1	1	57.15	25.4	13	13	1	2	2	5	1	1	1	3	4	0	4	4	5	4	3	1	1	5	1	4	3	1	5	5	3	5	5	2	1	2	5	1	0.3	1	3	She is retired from Obedience, Rally and Flyball. She continues to compete in Nosework and hunts very occasionally.ll
58	2	3	USA	2	4	German Shorthaired Pointer	2	1	1	53.34	23	12	13	0.923077	2	2	7	1	2	1	2	4	0	4	4	5	4	5	1	1	4	2	4	2	1	5	5	4	5	5	5	1	2	5	1	0.5	2	2	Hunting, Swimming/Dock jumping
58	2	3	USA	2	4	German Shorthaired Pointer	2	1	1	60.96	28	10	13	0.769231	1	1		2	1	1	2	4	0	4	5	5	4	5	1	1	4	2	5	2	1	5	5	4	5	5	5	1	3	5	1	0.5	2	3	Hunting, Swimming/Dock jumping, Rally, Show
54	2	3	USA	4	4	German Shorthaired Pointer	2	1	1	55	31	11	13	0.846154	1	1		2	1	3	2	4	0	4	5	5	3	5	1	1	4	1	4	2	1	5	4	5	5	4	5	1	5	5	1	0.5	2	3	Pointing dog field trials, show
60	2	3	USA	4	4	German Shorthaired Pointer	2	1	1	55.88	22	7	13	0.538462	2	2	1	0	2	3	1	4	0	4	2	2	2	2	1	1	1	1	2	1	1	5	2	1	2	4	4	1	4	5	1	0.2	2	4	Agility , fitness exercises
60	2	3	USA	4	4	German Shorthaired Pointer	2	1	1	55.88	22	7	13	0.538462	2	2	1	0	2	3	1	4	0	4	4	5	4	4	1	1	2	1	5	3	1	5	4	1	5	4	4	1	4	5	1	0.2	2	4	Agility, obedience, fitness
37	2	3	Germany	2	2	giant schnauzer	1	3	0	62	40	8	14	0.571429	1	2		0	3	1	1	4	0	3	4	5	5	3	2	3	3	1	5	3	1	5	5	1	5	4	4	1	3	3	1	2	1	4	canicross, bikejöring, futás agárpályán
38	2	3	Hungary	2	3	Golden Retriever	2	2	1	52	24	14	12	1.16667	2	2	1.33	0	2	1	2	1	0	4	2	5	1	5	1	1	5	1	4	1	1	5	4	1	5	5	3	1	4	5	1	0.92	1	4	Agility, frizbi, terápiás munka
36	2	3	Hungary	2	1	Golden Retriever	2	2	1	52	25	7	12	0.583333	2	2	0.58	0	2	1	1	1	0	5	4	5	1	4	1	1	5	1	2	1	1	5	5	1	1	1	3	1	2	3	1	1.5	2	3	Retriever training
63	2	3	Hungary	2	3	Golden Retriever	2	2	1	62	38	10	12	0.833333	1	1		0	2	3	2	3	0	3	2	2	2	2	1	1	2	1	2	1	1	5	2	2	2	2	5	1	4	5	1	1	1	4	Working teszt
59	1	3	Hungary	1	1	Golden Retriever	2	2	1	50	25	13	12	1.08333	2	2	9	2	2	1	2	4	1	3	5	5	5	5	5	3	5	3	4	1	2	4	3	1	1	1	2	0	1	5	0		0
59	1	3	Hungary	1	1	Golden Retriever	2	2	1	51	29	11	12	0.916667	2	2		2	2	1	3	4	1	3	5	5	5	5	5	2	5	3	1	1	2	4	2	1	1	1	2	0	1	5	0		0
61	2	3	Hungary	5	3	Golden Retriever	2	2	1	57	31	8	12	0.666667	1	2	5	0	2	3	2	4	1	3	4	5	5	1	3	1	5	1	5	1	1	5	1	1	3	5	2	0	1	5	1	1	1	5	Retriever sport, vadászat
36	2	3	Hungary	2	2	Golden Retriever	2	4	0	52	23	15	12	1.25	2	2	1	0	4	3	2	4	1	3	3	5	3	3	3	1	4	1	2	1	1	5	2	1	1	3	4	1	4	3	1	2	1	2	Mantrailing, K99 vizsgarendszer
56	2	3	Hungary	3	3	Golden Retriever	2	1	1	60	27	10	12	0.833333	1	2	6	0	2	3	3	4	0	3	4	5	4	5	1	1	5	1	5	1	1	5	5	5	5	1	4	1	4	5	1	1	1	5	retrieversport, vadászat, mantrailing
49	2	3	Hungary	2	3	Golden Retriever	2	3	0	60	40	13	12	1.08333	1	2	1	0	5	3	4	4	0	5	5	5	5	4	1	1	5	1	5	4	5	1	5	1	5	2	4	1	2	2	0		0
52	2	3	Hungary	2	3	Golden Retriever	2	3	1	50	38	10	12	0.833333	1	1		0	2	3	2	4	0	3	2	2	2	2	1	1	2	1	1	1	1	5	2	1	1	1	1	1	3	1	0		0
67	2	3	Hungary	2	3	Golden Retriever	2	3	0	54	20	12	12	1	2	2		0	2	3	1	4	0	3	4	5	2	1	1	1	5	1	2	1	1	5	1	1	1	3	3	0	2	4	0		0
60	2	2	Hungary	2	3	Golden Retriever	2	2	1	52	28.5	9	12	0.75	2	2	0.5	0	2	3	1	4	0	5	5	5	4	1	2	1	5	1	3	1	1	5	4	1	1	3	4	1	2	3	1	1.5	2	3	K9 ügyességi; hoopers
60	2	2	Hungary	1	3	Golden Retriever	2	2	1	60	40	7	12	0.583333	1	2	1	0	2	3	2	4	0	5	4	5	3	1	1	1	5	1	3	1	1	5	5	1	1	5	4	1	3	2	0		0
56	2	3	Hungary	1	3	Golden Retriever	2	3	1	55	34	9	12	0.75	2	2	9	0	2	3	1	4	1	4	4	5	5	1	3	1	5	1	3	1	1	5	4	1	5	5	5	1	3	5	1	0.3	2	4	terápiás kutya, BH, agility
48	2	3	Hungary	2	2	Golden Retriever	2	1	1	59	25.5	13	12	1.08333	2	2	1.5	0	2	1	2	4	1	3	4	5	4	4	2	1	5	1	4	3	1	5	5	1	5	4	5	0	1	5	1	2.5	1	4	ügyességi vizsgák, állat asszisztált terápia, tanfolyami bemutatókutya, rally obedience edzések és versenyek, mantrailing, fizioterápia
38	2	3	USA	4	3	Golden Retriever	2	2	1	55.88	31.75	11	12	0.916667	2	2	2	0	2	1	2	4	1	3	4	4	4	4	1	1	4	1	3	1	1	5	4	3	3	3	3	1	4	3	0		0
30	3	3	Australia	2	3	Golden Retriever	2	2	1	64	35	10	12	0.833333	1	2	1	0	2	3	2	4	1	5	5	5	4	5	1	1	5	1	4	1	1	5	5	5	5	4	2	1	3	5	1	0.5	1	4	Conformation, Obedience, Rally, Agility,
69	2	2	USA	2	3	Golden Retriever	2	2	1	59	34	11	12	0.916667	1	1		1	2	1	2	4	1	3	5	5	5	5	1	1	5	1	5	1	1	5	3	1	1	5	1	1	3	4	0		0
65	2	3	USA	2	3	Golden Retriever	2	1	1	55	29	12	12	1	2	2	2	0	2	1	2	4	1	3	3	3	3	1	1	1	3	1	2	1	1	5	3		2	3	3	1	3	3	0		0
69	2	4	USA	5	3	Golden Retriever	2	1	1	56	25	7	12	0.583333	2	2	1.92	0	2	1	3	4	0	3	4	5	4	4	1	1	5	1	5	1	1	5	5	1	5	5	4	0	1	5	1	0.5	2	4	nose work, dock diving, fast cat
64	2	3	USA	4	3	Golden Retriever	2	3	1	60.96	34	13	12	1.08333	1	2	6	2	2	3	2	4	1	5	4	5	5	2	1	1	5	1	4	1	1	5	5	5	2	5	1	1	3	1	0		0
69	2	3	USA	5	4	Golden Retriever	2	2	1	60	35	9	12	0.75	1	1		0	2	3	2	4	0	3	5	5	5	5	1	1	5	3	3	1	1	5	5	4	5	5	3	1	1	1	0		0
73	2	3	USA	5	3	Golden Retriever	2	3	1	60.96	27	13	12	1.08333	1	2	1.5	0	5	3	4	4	1	5	2	4	2	2	1	1	2	1	2	1	5	1	3	1	1	2	5	0	3	4	1	2	1	2	mainly recall and obedience, he wasn't interested in fetching
71	2	2	New zealand	4	3	Golden Retriever	2	2	1	58.42	31	13	12	1.08333	2	2	7	2	1	1	2	4	0	3	5	5	5	5	1	1	5	5	4	3	1	5	5	5	1	4	3	0	1	1	0		0
37	2	3	USA	4	3	Golden Retriever	2	1	1	60	21	10	12	0.833333	2	1		0	2	1	3	4	0	3	3	5	4	5	1	1	3	1	5	1	1	5	4	4	5	4	3	1	4	5	1	0.3	2	4	agility, obedience, scent detection (wildlife research)
62	2	3	USA	4	3	Golden Retriever	2	3	1	66.04	34	14	12	1.16667	1	2	5	0	2	3	2	4	1	3	3	4	4	4	1	1	4	1	4	3	1	5	4	1	3	3	3	1	3	1	1	0.25	2	5	hiking, timber cutting, fixing fence and working goats
75	2	3	USA	2	3	Golden Retriever	2	4	0	58.42	44	9	12	0.75	1	2	3	0	6	3	1	4	0	5	1	3	1	1	1	1	5	1	4	1	5	1	3	1	1	4	5	1	1	4	0		0
71	2	3	USA	2	3	Golden Retriever	2	2	1	60	30	8	12	0.666667	1	1		1	2	1	4	4	0	3	5	5	3	4	2	2	4	3	4	3	2	4	5	3	4	4	2	1	3	5	0		0
70	2	3	USA	2	3	Golden Retriever	2	1	1	58.42	29.03	8	12	0.666667	2	2	1	0	2	1	2	4	0	1	3	3	3	3	1	1	3	1	3	1		6	3		3	5	5	1	3	3	1	0.5	2	4	Swimming; scent training; obedience
63	2	3	USA	2	3	Golden Retriever	2	2	1	58.42	30	10	12	0.833333	2	2	1	0	2	1	2	4	0	3	2	2					2					6	2			4	4	1	2	1	0		0
57	2	3	USA	3	3	Golden Retriever	2	3	0	60.96	27.22	9	12	0.75	2	2	7	2	5	1	1	4	0	5	3	5	3	1	1	1	2	1	3	3	5	1	3	1	1	5	4	0	1	4	0		0
80	2	3	USA	5	4	Golden Retriever	2	1	1	58	30	12	12	1	1	1		2	4	3	2	4	0	3	2	5	1	3	1	1	5	1	5	1	1	5	5	2	5	4	5	1	5	5	1	0.3	2	4	hunt training, obedience
71	2	3	USA	5	4	Golden Retriever	2	3	1	53.34	40	11.25	12	0.9375	2	2	0.75	0	2	3	1	4	0	5	3	5	3	4	1	1	5	1	3	1	1	5	5	1	1	5	2	1	1	3	0		0
70	2	2	USA	2	4	Golden Retriever	2	1	1	55	26.76	10	12	0.833333	2	2	2	0	2	3	3	4	1	5	1	3	3	2	1	1	3	1	2	1	1	5	3	1	3	5	4	0	1	5	1	0.3	2	3	Scent work
70	2	2	USA	2	4	Golden Retriever	2	2	1	55	25.85	7	12	0.583333	2	2	4	0	2	3	3	4	1	5	2	3	3	3	1	1	3	1	3	1	1	5	3	1	3	5	3	0	1	3	1	0.3	2	3	Scent work
71	2	3	USA	4	3	Golden Retriever	2	1	1	55.88	31	11	12	0.916667	1	1		0	2	1	2	4	1	5	3	5	4	4	1	1	5	1	4	1	1	5	5	1	5	5	1	0	1	4	1		2	5	Obedience, tracking, therapy
67	2	3	USA	2	4	Golden Retriever	2	4	0	51	37.19	10	12	0.833333	1	2	0.42	0	5	3	3	4	0	3	2	4	3	4	1	1	4	1	4	2	5	1	3	1	5	3	5	1	4	3	1	0.42	2	5	therapy dog visits, rally obedience, obedience, barn hunt, fast cat, AKC Fetch
70	2	3	USA	3	3	Golden Retriever	2	3	1	55.88	24	8	12	0.666667	2	2	1	0	2	1	2	4	0	5	4	5	4	3	1	1	5	1	5	1	1	5	5	1	5	5	5	1	4	5	1	1.5	2	4	Agility, Obedience, Rally
62	2	3	USA	4	4	Golden Retriever	2	1	1	60	31.75	7	12	0.583333	1	2	1.25	0	2	3	2	4	1	5	1	4	4	5	1	1	5	3	5	3	4	2	5	2	4	5	2	1	4	5	1	2	2	5	Rally.Fastcat, Agility
73	2	3	USA	5	3	Golden Retriever	2	1	1	55	31.75	10.5	12	0.875	1	1		0	2	3	4	4	0	4	4	5	4	4	3	1	5	5	5	3	2	4	5	1	5	5	4	1	5	3	1	1.5	2	4	Obedience, Rally, Scent Work, Agility, Dock Diving, Fetch, Barnhunt
29	2	3	Hungary	5	3	Golden Retriever	2	4	0	50	30	11	12	0.916667	2	2	1	0	4	2	1	4	0	5	1	1	3	3	1	1	5	1	2	1	1	5	1	1	1	1	4	0	3	1	0		0
50	2	3	USA	2	3	Gordon Setter	2	2	1	55.58	24	8	12	0.666667	2	1		0	2	1	2	4	0	4	4	5	5	1	1	1	3	1	3	1	1	5	5	1	5	5	3	1	2	5	1	0.5	2	4	Agility
72	2	3	USA	2	3	Gordon Setter	2	2	1	66.04	30	11	12	0.916667	1	2	6	0	2	1	2	4	1	4	5	5	5	4	1	1	5	1	5	1	1	5	5	1	5	5	5	1	3	5	1	0.2	2	5	AKC Obedience, Rally Obedience, Fast CAT, Agility
47	2	3	Hungary	3	3	Great Dane	1	2	1	82	78	8	8	1	1	1		2	1	1	2	4	0	5	2	2	2	2	2	2	2	1	2	1	1	5	2	2	2	1	3	0	2	1	0		0
45	2	4	Hungary	2	1	Great Dane	1	3	1	70	50	9.5	8	1.1875	2	2	1	0	4	1	1	4	1	5	1	1	1	1	1	1	1	1	1	1	1	5	1	1	1	2	3	1	3	2	0		0
32	2	3	Portugal	2	3	Great Dane	1	3	1	80	65	8	8	1	2	2	1.5	0	1	3	4	4	1	5	4	4	4	1	1	2	4	1	4	4	1	5	2	1	1	4	4	1	1	1	0		0
48	2	2	USA	2	3	Great Dane	1	2	1	75	68	7	8	0.875	1	1		1	1	1	2	4	1	3	5	5	3	1	1	1	5	1	4	3	1	5	5	5	5	5	4	1	4	5	1	0.3	2	3	Rally, obedience
66	2	3	Hungary	1	1	Havashire	3	4	0	30	6	11	13	0.846154	2	2	0.5	0	6	1	3	4	0	5	4	2	5	1	1	1	5	1	3	1	5	1	4	1	1	1	2	1	2	1	0		0
60	1	3	Hungary	2	3	Hovawart	2	3	1	55	33	13	13	1	2	2	3	0	2	3	3	4	0	3	2	2	2	2	1	1	2	1	1	2	1	5	2	1	1	5	4	1	5	2	0		0
56	2	3	Hungary	3	3	Hovawart	2	3	1	65	33	7	13	0.538462	1	2	7	0	2	3	3	4	0	3	5	5	5	3	1	1	4	1	5	1	1	5	5	1	4	2	4	1	3	5	1	0.25	2	4	Obedience, IGP
52	2	2	Hungary	3	3	Hungarian Greyhound	1	1	1	60	28	13	12	1.08333	1	1		1	2	3	3	4	1	5	2	5	2	4	1	1	5	2	1	1	1	5	5	1	3	4	4	0	1	5	1	0.5	1	5	Coursing,pálya verseny
46	2	3	Hungary	2	3	Hungarian Greyhound	1	1	1	62	22	10	12	0.833333	2	2	1.5	0	2	3	3	2	0	4	4	5	4	4	1	1	1	1	3	3	3	3	4	1	4	3	4	0	1	5	1	2	1	3	Palyaverseny, coursing, vadászat
46	2	3	Hungary	2	3	Hungarian Greyhound	1	1	1	70	32	8	12	0.666667	1	1		0	2	3	2	3	0	4	4	5	4	4	1	1	1	3	3	3	1	5	4	4	5	3	4	0	1	5	1	2	0	3	Vadászat
40	2	3	Hungary	2	3	Hungarian Greyhound	1	3	1	64	23	8	12	0.666667	2	2	2	0	2	3	2	4	0	5	3	5	5	3	1	1	3	1	4	1	1	5	4	1	3	3	4	1	3	2	0		0
40	2	3	Hungary	2	3	Hungarian Greyhound	1	3	1	66	22	8	12	0.666667	2	2	2	0	2	1	2	4	0	5	1	3	3	1	1	1	1	1	2	1	1	5	3	1	2	4	4	1	3	2	1	2	2	3	Coursing, sprint futtatás, canicross
46	2	3	Hungary	2	3	Hungarian Greyhound	1	1	1	62	22	10.5	12	0.875	2	2	1.5	0	2	3	3	4	0	3	3	5	3	5	1	1	3	1	3	1	1	5	4	1	5	3	3	0	1	5	1	2	1	3	Coursing, palyaverseny, vadászat
46	2	3	Hungary	2	3	Hungarian Greyhound	1	1	1	70	31	8.5	12	0.708333	1	1		1	2	3	3	4	0	3	4	4	3	5	1	1	3	1	3	2	1	5	5	1	5	3	3	0	1	5	1	1.5	0	2	Vadászat
44	2	3	Hungary	4	3	Hungarian Greyhound	1	3	1	70	20	10	12	0.833333	1	2	3	0	2	3	2	4	0	5	4	5	4	5	1	1	5	1	3	2	1	5	2	1	4	1	4	0	2	1	1	1	1	1	Coursing
52	1	3	Hungary	2	3	Hungarian Greyhound	1	3	0	62	22	11	12	0.916667	2	2	2	0	5	3	2	4	1	5	1	5	1	1	1	1	5	1	1	1	1	5	2	1	1	5	4	1	4	2	0		0
64	2	3	Austria	4	3	Hungarian Greyhound	1	2	1	72	34	8	12	0.666667	2	2	4	0	1	1	4	4	0	5	1	5	1	1	1	1	5	1	5	1	1	5	1	3	1	5	3	0	1	3	0		0
75	2	3	USA	2	3	Ibizan Hound	1	1	1	63.5	18.14	11	12	0.916667	2	2	6	0	2	3	2	4	1	4	5	5	4	5	4	2	4	3	4	2	1	5	5	4	5	4	4	1	3	3	1	1	2	2	lure coursing, scent work
39	2	3	Finland	3	2	Icelandic sheepdog	2	3	1	48	17	13	13	1	1	1		2	2	1	2	4	0	5	2	5	4	4	1	1	5	1	4	1	1	5	5	2	4	3	5	1	3	5	1	4	2	3	Herding, rally obedience and dog shows. Agility but that we stopped four years ago.
34	2	3	Hungary	2	3	Irish setter	2	3	0	70	35	13	12	1.08333	1	2	8	0	5	1	3	4	0	3	1	3	1	1	1	1	1	1	3	1	5	1	1	1	1	3	4	0	1	5	0		0
55	2	2	Hungary	2	3	Irish setter	2	2	1	55	22	7	12	0.583333	2	1		0	2	3	1	4	0	5	3	5	3	4	1	1	5	1	3	1	1	5	3	1	3	5	2	1	4	4	1	1	1	3	agility, hoopers, ismerkedés szinten mantrailing, trifla keresés
62	2	4	Hungary	2	3	Irish setter	2	2	1	70	30	10.5	12	0.875	2	2	10.5	1	2	1	2	4	1	5	5	5	5	5	1	5	5	1	5	1	5	1	5	5	3	1	3	1	3	4	0	1	1	3	futás, túrázás, úszás
62	2	3	USA	4	3	Irish setter	2	3	0	76.2	40	10	12	0.833333	1	2	1.17	0	2	3	3	4	1	3	3	3	3	3	1	1	3	1	3	1	1	5	3	1	3	3	4	1	4	1	1	0.25	2	5	hike, cut timber, fix fence, herd goats
71	1	3	USA	2	3	Irish Setter	2	1	1	61	19	12	12	1	2	2	10.5	0	2	1	2	4	0	4	2	2	2	2	1	1	2	1	2	1	1	5	2	1	2	4	4	1	3	5	1	1	1	3	Pointing dog field trials
65	2	3	Hungary	5	3	irish terrier	1	3	1	47	18	7	14	0.5	2	2	0.5	0	2	3	2	4	1	5	4	5	5	5	1	1	5	1	4	2	1	5	5	1	1	2	3	0	2	1	0		0
21	2	2	Hungary	2	3	irish terrier	1	2	1	45	15	7	14	0.5	1	1		0	2	3	1	4	0	5	4	3	5	1	1	3	5	1	3	2	1	5	5	1	4	3	4	0	2	2	0	0.5	2	3	Biciklis futtatás, kirándulás, nyáron úszás nyílt vízben. Néha labdázunk a kertben.
65	2	3	USA	2	3	Irish Terrier	1	2	1	49.53	14	13	14	0.928571	1	1		0	2	3	2	4	0	5	2	3	3	3	1	1	3	2	3	1	1	5	3	1	3	4	4	1	2	5	1	0.5	2	2	Agility. Did Coursing, FAST Cat and barn hunt in the past.
42	2	3	Hungary	2	3	Irish Wolfhound	1	3	1	95	55	9	7	1.28571	2	2	1.5	0	2	3	3	4	1	5	3	5	5	1	1	1	3	1	3	1	1	5	1	1	1	1	2	1	2	1	0		0
46	2	3	Hungary	2	1	Italian Greyhound	1	1	1	35	3.8	7	12	0.583333	2	1		1	2	1	2	4	1	3	2	5	1	1	1	1	5	1	1	1	5	1	1	1	1	3	5	0	3	0	0	2	2	2	Séta
49	1	2	Hungary	1	3	Jack Russel Terrier	1	3	0	32	5	9	14	0.642857	1	2	3	0	2	1	2	4	1	5	3	3	3	3	3	3	5	3	4	1	1	5	3	1	1	5	1	1	2	2	0	0.3	1	5	Furás
48	2	3	South Africa	2	3	Jack Russel Terrier	1	4	0	30	13	11	14	0.785714	1	2	0.5	0	3	3	2	4	0	3	1	1	1	1	1	1	3	1	4	1	1	5	4	1	1	5	5	1	5	3	1	4	2	5	Rally Obedience, Nosework, Obedience, and a very small amount of agility
22	3	2	Hungary	3	3	Jack Russell terrier	1	3	0	30	8.4	9	14	0.642857	1	1		0	4	3	4	1	0	3	5	1	3	1	1	1	3	1	1	1	1	5	1	1	1	2	4	1	3	2	0		0
35	2	2	Hungary	2	3	Jack Russell Terrier	1	3	1	33	6.5	13	14	0.928571	1	2	3	0	2	1	2	4	0	3	3	5	3	5	1	1	5	1	4	1	1	5	4	1	5	3	2	1	4	5	1	1	1	4	Flyball, puller, agility
74	2	2	Hungary	2	3	Jack russell terrier	1	3	1	30	8	16	14	1.14286	1	2	2	0	2	1	2	4	0	5	5	5	5	4	3	2	5	3	5	1	1	5	4	1	4	5	5	1	4	2	0		0
48	2	3	Hungary	1	3	Jack russell terrier	1	4	0	30	10	13	14	0.928571	1	2	3	0	6	3	1	4	1	3	2	2	1	1	1	1	1	1	2	1	2	4	1	1	1	1	4	0	1	5	0		0
39	2	2	Hungary	2	1	Jack Russell terrier	1	4	0	25	7	15	14	1.07143	1	2	1	0	3	1	1	4	0	5	4	4	4	1	1	1	3	1	1	1	3	3	1	1	1	3	5	1	3	2	0		0
73	2	4	USA	3	3	Keeshond	2	2	1	43.18	14	12	13	0.923077	1	1		1	4	1	2	4	1	5	3	5	4	1	1	1	5	1	3	3	1	5	3	1	3	3	1	0	1	5	1	2	2	4	agility, rally, scent work
46	2	2	USA	2	3	Keeshond	2	2	1	48.26	19.96	8	13	0.615385	1	1		1	2	1	3	4	1	3	5	5	5	3	1	1	5	1	4	2	1	5	5	4	5	5	3	0	1	5	1	0.33	2	4	Rally, Agility, Scentwork, Conformation, Tricks, Obedience
39	2	3	Hungary	2	3	Kelpie	2	1	1	52	20	16	13	1.23077	1	1		1	2	1	2	4	1	4	3	5	2	3	1	3	3	1	5	1	3	3	5	5	5	5	4	1	5	5	1	0.25	1	5	Agility, frisbee, terelés
34	2	2		1	2	kelpie	2	1	1	40	15	15	13	1.15385	1	1		0	2	1	4	4	1	1	2	5	5	5	1	1	3	1	5	2	2	4	5	4	5	4	5	0	2	5	1	1	1	5	agility, frisbee
54	2	3	Hungary	2	3	Komondor	1	4	0	60	55	10	13	0.769231	1	1		0	2	2	4	4	1	5	5	5	5	5	1	1	5	1	3	5	1	5	1	1	2	4	1	1	3	1	0		0
58	2	3	Norway	2	3	Kromfohrländer	3	3	1	42	11.5	12	13	0.923077	2	2	3	1	2	1	2	4	1	3	2	5	5	4	1	1	3	1	3	1	1	5	3	3	4	5	3	1	3	1	0		0
64	2	3	Hungary	2	3	Kuvasz	1	4	1	62	40	12	13	0.923077	2	1		1	2	3	2	4	0	5	3	5	1	3	1	1	3	1	3	5	1	5	1	4	4	1	3	1	3	5	1	0.83	2	5	IGP (akkor még IPO), Obedience, Rally obedience, Magyar Pásztokkutyák Munkaversenye, BH1, 2 és 3 szintű versenyeken
52	2	3	Hungary	1	1	labradoodle	2	1	0	50	38	11	13	0.846154	1	2	0.67	0	2	1	1	4	0	5	4	3	4	5	1	1	5	1	3	1	1	5	4	1	5	1	4	1	3	5	1	0.33	2	5	hangjelző feladatok
68	2	3	USA	2	1	labradoodle	2	3	0	44.45	10	14	13	1.07692	2	2	7	0	2	1	1	4	0	5	4	5	5	5	1	1	5	5	4	1	1	5	4	1	5	5	5	1	1	5	1	4	2	3	currently Scentwork, tricks, therapy dog
49	1	3	Hungary	2	3	Labrador Retriever	2	3	0	54	32	10.5	12	0.875	2	2	7	0	4	3	2	4	0	4	3	5	3	5	1	1	5	3	5	1	1	5	5	1	5	5	4	1	5	2	1	0.5	2	5	Futás, retriever sport
32	2	3	Hungary	2	3	Labrador Retriever	2	3	0	50	25	13	12	1.08333	2	2	5	1	2	3	3	4	0	3	1	5	2	2	1	1	5	1	1	1	1	5	1	1	4	3	2	0	1	3	1	1	1	3	Engedelmes munka, hoopers, agility
62	2	3	USA	2	3	Labrador Retriever	2	3	1	53.34	40	11	12	0.916667	2	1		2	2	3	2	4	0	1	2	3	2	2	2	1	3	1	2	1	1	5	3	3	1	3	2	1	2	3	0		0
21	2	2	Hungary	2	3	Labrador Retriever	2	3	0	60	32	8	12	0.666667	2	1		1	4	2	2	4	0	5	4	4	2	3	1	1	4	1	3	1	1	5	3	3	4	3	3	1	3	3	1	3	0	3	Obedience, agility
45	2	3	Hungary	2	3	Labrador Retriever	2	3	0	55	27	12	12	1	1	2	1	0	1	1	3	4	1	4	1	1	1	3	1	1	4	1	1	1	1	5	1	1	5	1	4	1	5	5	1	0.33	1	5	terápia, flyball, agility, szarvasgomba-keresés, mentőkutyás munka, engedelmes munka
35	2	2	Hungary	1	1	Labrador Retriever	2	3	0	56	33	13	12	1.08333	1	1		0	4	1	2	1	0	4	5	5	5	5	1	1	5	1	1	1	1	5	5	1	5	4	5	1	4	5	1	0.5	1	4	Mentőkutyázás, munkakutyasport, terápiás kutya
65	2	3	Hungary	5	3	Labrador Retriever	2	2	1	56	38	10	12	0.833333	1	1		1	2	3	1	2	0	3	5	5	5	5	1	1	5	1	5	1	1	5	5	3	3	3	3	1	4	5	1	0.5	1	5	Retriever tréning
32	2	3	Hungary	1	3	Labrador Retriever	2	2	1	58	40	14	12	1.16667	1	1		0	2	3	2	4	0	5	4	5	1	5	1	1	5	1	4	1	1	5	5	3	3	5	3	1	5	1	0	2	1	4	úszás, túrázás
22	2	2	Hungary	2	3	Labrador Retriever	2	3	0	57	30	8	12	0.666667	1	2	1	0	2	3	1	1	1	5	2	5	4	3	1	1	5	1	4	2	1	5	4	1	2	4	4	1	4	5	1	1	1	4	Agility, canicross
21	2	3	Hungary	2	3	Labrador Retriever	2	2	1	54	32	14	12	1.16667	2	2	6	1	2	3	1	4	0	3	4	5	4	2	1	1	5	1	4	1	1	5	4	3	1	5	4	1	4	1	1	1	2	4	Úsztunk, futottunk együtt
57	2	3	Hungary	2	3	Labrador Retriever	2	2	1	54	25	8	12	0.666667	2	2	1.33	0	2	3	2	4	0	3	2	2	2	1	1	1	2	1	1	1	1	5	1	1	1	2	4	0	2	5	1	2	0	5	terápiás kutya, mentőkutya (jelenleg is), engedelmes vizsgák, 3 és 5 éves kora között agilitiztünk
51	2	2	Hungary	2	3	Labrador Retriever	2	1	1	54	28	11.5	12	0.958333	1	2	8	0	2	3	2	4	1	5	3	5	4	5	1	1	5	1	5	3	2	4	4	3	5	3	3	1	3	5	1	0.33	1	5	Vadászat, working teszt
46	2	3	Hungary	2	3	Labrador Retriever	2	3	0	45	25	8	12	0.666667	2	2		0	2	1	1	4	1	4	4	5	5	1	1	1	5	1	1	1	1	5	5	1	1	5	3	1	4	5	1	2	2	4	Vadászat, Retriever sport WT versenyek
55	2	3	Hungary	2	3	Labrador Retriever	2	3	0	40	35	7	12	0.583333	2	2	4	0	3	3	1	4	1	5	3	5	5	5	1	1	5	1	3	1	5	1	1	1	1	1	5	1	3	2	0		0
35	2	2	Hungary	2	1	Labrador Retriever	2	3	0	48	25	8	12	0.666667	2	2	0.92	0	5	1	1	4	0	4	1	5	5	5	1	1	4	1	3	3	3	3	5	1	5	5	3	1	3	5	1	0.75	1	5	vakvezetés
22	2	3	Hungary	2	3	Labrador Retriever	2	3	0	58	28	8	12	0.666667	1	2	1	0	2	3	1	4	1	5	2	5	4	3	1	1	5	1	4	1	1	5	2	1	4	3	4	1	4	5	1	1	1	4	Agility
49	2	3	Hungary	2	3	Labrador Retriever	2	2	1	58	33	14	12	1.16667	2	2	8	1	2	3	1	4	0	5	5	5	5	5	1	1	5	1	3	1	1	5	5	5	5	5	5	1	5	5	1	1	1	4	Dummy tréning, vadászat
25	2	3	Hungary	2	2	Labrador Retriever	2	2	1	56	25	9.5	12	0.791667	2	1		0	1	1	3	4	0	3	5	5	3	5	1	1	5	1	4	1	1	5	5	4	4	5	4	1	4	2	1	3	2	3	Agility, futás, apport
25	2	3	Hungary	2	2	Labrador Retriever	2	2	1	57	28	13.5	12	1.125	2	2	10	1	2	1	2	4	0	3	4	5	4	5	1	1	5	1	4	1	1	5	5	3	3	3	4	1	2	5	0		0
49	2	3	Hungary	3	3	Labrador Retriever	2	4	0	55	28	9	12	0.75	1	2	0.83	0	5	3	3	4	1	3	1	4	4	1	1	1	5	3	4	1	4	2	4	1	1	3	4	1	3	2	0		0
52	2	3	Hungary	2	3	Labrador Retriever	2	1	0	58	32	8	12	0.666667	2	2	6	2	3	1	2	4	1	1	1	5	1	1	1	1	1	1	1	1	1	5	1	5	5	4	4	1	4	2	1	1	2	3	demó vakvezetés, mantrailing
51	2	3	Hungary	2	3	Labrador Retriever	2	2	1	50	30	7	12	0.583333	2	2	3	0	2	3	2	4	0	3	4	5	4	4	2	1	5	1	4	1	1	5	4	2	2	4	4	0	1	2	0		0
52	2	2	Hungary	3	3	Labrador Retriever	2	1	1	45	25	9	12	0.75	1	1		0	2	1	2	4	1	3	1	5	3	5	1	1	5	1	5	1	5	1	3	3	5	2	5	1	5	5	1	4	2	5	Kereső munka
45	2	3	Hungary	3	3	Labrador Retriever	2	4	0	53	25	11.5	12	0.958333	1	2	3	0	3	1	2	4	0	3	4	5	4	2	1	1	5	1	4	1	1	5	1	1	1	2	4	1	4	5	1	3	1	4	terápiás kutya volt, hoopersre járt
65	2	3	Hungary	2	3	Labrador Retriever	2	4	0	63	34	11	12	0.916667	2	2	1.5	0	5	3	1	4	0	5	5	5	5	5	1	1	5	1	5	1	5	1	1	1	1	2	1	1	4	2	0		0
36	2	3	Hungary	2	3	Labrador Retriever	2	4	0	63	26	8	12	0.666667	1	2	1	0	3	3	2	4	0	5	5	5	5	5	1	1	5	1	5	1	1	5	5	1	1	1	3	1	4	2	1	4	2	3	Agility
52	2	3	Hungary	1	3	Labrador Retriever	2	3	0	56	35	7	12	0.583333	2	2	1	0	4	3	2	4	1	5	1	4	4	1	1	1	5	1	1	1	1	5	1	1	1	1	4	1	3	1	1	1	1	3	Terápia
46	2	4	Hungary	1	1	Labrador Retriever	2	3	1	54	30	13	12	1.08333	1	2	1	0	2	1	2	4	1	5	4	5	5	5	1	1	5	1	5	1	1	5	5	1	3	3	5	1	3	2	0	1	1	4	Futás
26	2	3	Hungary	1	2	Labrador Retriever	2	1	1	70	40	13	12	1.08333	1	2	0.5	0	6	1	1	4	1	5	1	1	1	1	1	1	5	1	1	1	1	5	1	1	1	1	4	0	2	5	0		0
44	1	3	Hungary	2	3	Labrador Retriever	2	4	0	54	31	13	12	1.08333	2	2	6.5	0	5	3	2	4	1	5	2	4	3	1	1	1	5	1	4	1	5	1	4	1	1	1	3	1	2	1	0		0
44	2	3	Hungary	2	3	Labrador Retriever	2	4	0	50	40	12	12	1	1	2	5	0	2	3	2	4	0	5	4	4	4	3	1	1	5	1	5	1	5	1	3	1	5	3	3	0	1	3	0	0.25	1	5	Futás velem, vagy terepen jött ló mellett, úszás
38	2	3	Germany	1	1	Labrador Retriever	2	3	1	63	26	8	12	0.666667	2	2	1	0	2	1	1	4	0	5	3	5	4	3	1	1	5	5	5	1	1	5	3	1	1	5	4	0	2	3	0		0
50	2	3	Hungary	2	3	Labrador Retriever	2	3	0	57	30	15	12	1.25	1	2	3	0	2	3	1	4	1	3	5	5	5	5	1	1	5	1	4	2	3	3	4	1	5	4	5	1	4	1	1	0.58	1	5	(Sport)Napi kerékpározás, intenzív edzéssel(20-25 km átlagsebességgel)10 km/nap + játék labdával, frizbivel, más kutyákkal. Kirándulások kb.2 hetente.
51	2	3	Hungary	2	3	Labrador Retriever	2	4	0	60	28	10	12	0.833333	1	2	1	0	2	3	1	4	0	5	1	3	1	1	1	1	5	1	1	1	1	5	1	1	1	2	4	0	1	2	0		0
57	2	2	Hungary	1	1	Labrador Retriever	2	4	0	65	43	9	12	0.75	1	1		0	4	1	2	4	1	5	3	3	3	3	1	1	5	1	3	1	3	3	3	1	4	5	5	1	4	1	0		0
50	1	2	Hungary	4	3	Labrador Retriever	2	1	1	63	32	15	12	1.25	2	2	7	1	2	1	2	4	1	4	3	5	3	5	3	3	5	3	5	1	3	3	4	3	5	5	4	0	3	5	1	1	1	5	terápia
51	2	3	Hungary	2	3	Labrador Retriever	2	4	0	60	30	7	12	0.583333	1	2	1	0	5	1	2	4	1	4	1	4	4	3	1	1	5	1	3	1	1	5	5	1	4	1	4	1	3	5	1	2	0	3	terápiás munka, vakvezető demo feladatok, kereső feladatok
62	2	2	USA	2	3	Labrador Retriever	2	1	1	55	20	9	12	0.75	1	1		0	2	1	1	4	1	3	5	5	4	3	1	1	5	1	4	1	1	5	5	2	4	4	4	1	4	5	1	1.67	2	4	Rally Obedience, Obedience, Tricks, Nosework, Agility
62	2	4	USA	2	3	Labrador Retriever	2	4	1	50.8	31	12	12	1	2	2	1	0	2	3	1	4	1	3	1	5	3	3	1	1	5	1	4	1	1	5	5	1	1	5	3	1	1	2	0		0
56	2	3	USA	2	3	Labrador Retriever	2	1	1	63	35	11	12	0.916667	2	2	0.5	0	2	3	4	4	1	3	3	5	4	1	1	1	5	1	4	1	5	1	4	1	1	3	3	1	3	4	0		0
59	2	3	USA	3	3	Labrador Retriever	2	1	1	50.8	22	12	12	1	2	2	0.17	0	2	3	2	4	1	4	4	5	3	5	1	1	3	1	3	3	5	1	3	1	5	3	3	1	4	5	1	0.17	2	4	Upland & waterfowl training & hunting, AKC & HRC hunt test training & participation; AKC Obedience, Rally Obedience, Fetch, FastCat
59	2	3	USA	3	3	Labrador Retriever	2	1	1	58.42	34	8	12	0.666667	1	1		0	3	3	3	4	1	4	3	5	3	5	1	1	3	1	3	3	5	1	3	1	5	3	3	1	4	5	1	0.83	2	4	Upland & waterfowl training & hunting, AKC & HRC hunt test training & participation; AKC obedience, rally obedience, Fetch, FastCat
48	2	3	South Africa	2	3	Labrador Retriever	2	4	0	60	38	10	12	0.833333	1	2	0.5	0	6	3	3	4	0	3	1	1	1	1	1	1	3	1	4	1	4	2	1	1	1	5	5	1	5	3	1	3	2	5	Rally Obedience, Nosework, Obedience
49	2	3	USA	2	3	Labrador Retriever	2	1	1	52	21	16	12	1.33333	2	2	1.5	0	2	1	2	4	1	4	3	5	5	5	1	1	3	1	4	1	1	5	5	1	5	4	3	1	2	3	1	1	1	4	Agility, dock diving and scentwork
76	1	2	USA	4	3	Labrador Retriever	2	1	1	60	28.12	10	12	0.833333	2	2	6	1	2	4	2	4	0	4	4	5	3	5	1	1	5	4	5	1	1	5	5	4	5	4	4	1	5	4	1	0.5	2	5	Field Trial Retriever
25	2	2	USA	2	3	Labrador Retriever	2	2	1	63	31	8	12	0.666667	2	2	1.25	0	2	1	3	4	1	4	4	5	5	5	1	1	5	1	5	3	1	5	5	1	5	5	3	1	1	3	1	1	2	4	Agility, did scent work years ago.
75	2	3	USA	2	3	Labrador Retriever	2	1	1	55	31.75	10	12	0.833333	2	2	8	0	2	1	1	4	0	3	5	5	4	4	1	1	5	1	3	1	1	5	5	1	4	1	3	1	3	1	1	4	2	4	rally, fast cat, obedience, therapy at hospitals
64	1	3	USA	2	3	Labrador Retriever	2	1	1	61	29	11	12	0.916667	1	1		0	2	3	2	4	0	4	5	5	3	5	1	1	5	2	5	1	2	4	5	1	5	5	3	1	5	5	1	0.5	2	4	retriever hunt tests
69	2	3	USA	2	3	Labrador Retriever	2	1	1	58.42	30	11	12	0.916667	2	2	0.5	0	3	1	2	4	0	3	4	5	5	4	1	1	5	1	4	1	1	5	5	1	5	5	1	1	1	5	1	0.5	2	5	Obedience, Rally, Agility, Flyball, Scentwork, FastCat, Dock Diving
69	2	3	USA	2	3	Labrador Retriever	2	1	1	60.96	31.75	10	12	0.833333	2	2	0.5	0	2	1	3	4	0	3	4	5	5	3	1	1	5	1	4	1	1	5	5	1	5	5	1	1	1	5	1	0.5	2	5	Rally, Obedience, Agility, Flyball, Scentwork, FastCat, Dock Diving
49	1	3	Hungary	3	3	Labrador Retriever	2	4	0	56	35	15	12	1.25	1	1		0	4	3	2	4	0	3	3	3	3	1	1	1	5	1	1	1	1	5	5	1	1	2	3	1	3	1	0		0
49	1	3	Hungary	3	3	Labrador Retriever	2	3	0	56	35	7	12	0.583333	2	2	1	0	2	3	3	4	0	3	3	5	1	1	1	1	5	1	1	1	1	5	5	1	1	1	3	1	3	1	0		0
54	2	3	Hungary	2	3	Labrador Retriever	2	3	1	57	42	8.5	12	0.708333	2	2	1	0	2	1	2	4	0	5	2	4	3	3	1	1	5	1	2	1	1	5	4	1	1	5	2	1	4	2	0		0
64	2	4		4	3	Leonberger	1	2	1	73	46	10	13	0.769231	2	2	2	0	1	3	2	4	1	3	4	5	4	3	1	1	5	3	3	3	3	3	3	4	2	5	3	0	2	1	0		0
82	2	3	USA	4	3	Lhasa Apso	3	2	1	25	5.44	8	13	0.615385	2	2		1	1	3	3	4	1	3	2	2	2	2	1	1	2	2	1	2	1	5	2	2	2	4	5	1	2	1	0		0
67	2	2	USA	2	3	Lowchen	3	2	1	30.48	9	11	13	0.846154	1	1		0	2	1	3	4	0	3	4	5	5	3	2	2	4	2	3	2	1	5	4	1	5	4	2	1	2	5	1	0.5	2	4	scentwork, barnhunt, obedience, tricks
81	2	3	USA	5	3	Lowchen	3	2	1	30.48	7	8	13	0.615385	1	2	6	0	2	1	3	4	0	4	3	5	5	3	1	1	5	5	5	3	3	3	5	1	5	4	3	1	1	5	1	2	2	4	scent work rally
56	2	2	Hungary	1	2	Maltase	3	4	0	20	4.5	8	15	0.533333	2	2	0.5	0	3	1	1	4	0	1	5	5	5	3	4	2	5	5	3	1	4	2	3	1	1	5	5	1	3	1	0		0
24	2	3	USA	5	3	Maltese	3	2	1	30.48	3.63	17	15	1.13333	1	1		0	2	1	2	4	1	3	1	2	2	2	1	1	5	5	3	3	1	5	4	1	1	4	5	0	1	1	0		0
39	2	3	USA	2	3	Maltipoo	3	3	0	27	8	11	13	0.846154	1	2	0.67	0	2	1	2	4	0	5	3	2	3	1	1	1	2	1	2	1	1	5	3	1	1	5	3	0	1	1	0		0
22	2	2	Hungary	2	3	Miniature American Shepherd	2	2	1	44	14	8	11	0.727273	1	2	5	2	2	1	2	2	1	5	4	5	4	4	3	3	3	2	4	2	3	3	4	3	3	4	3	1	2	5	1	5	2	5	Rally obedience, idéntől már nem versenyzek ebben vele de még ezdés szinten csináljuk. Nose work versenyekre még fogok vele menni.
22	2	2	Hungary	2	3	Miniature American Shepherd	2	2	1	44	14	8	11	0.727273	1	2	5	2	2	3	2	4	1	5	4	4	4	4	2	2	3	2	4	2	2	4	4	2	2	4	4	1	3	5	1	5	2	4	Rally obedience, nose work, hoopers
43	2	3	Hungary	2	1	Miniature australian shepherd	2	4	0	20	7	8	11	0.727273	2	2	8	2	6	1	4	4	0	5	3	1	3	1	1	1	1	1	3	1	5	1	3	1	1	1	5	0	3	2	0		0
59	2	3	USA	2	3	Miniature Bull Terrier	1	2	1	34	14	17	14	1.21429	2	2	8	1	2	1	2	4	0	5	3	5	4	3	2	2	4	1	3	1	1	5	5	5	3	5	2	0	2	3	1	6	2	4	scent work, rally (obedience), tricks
30	2	2	Hungary	1	3	Miniature Dachshund	1	3	1	24	5	9	13	0.692308	2	2	1	0	2	1	4	3	0	3	3	3	5	1	1	1	1	1	4	1	1	5	1	1	1	3	2	1	3	5	1	2	1	4	agility, hoopers, obedience
52	2	2	Hungary	5	3	Miniature Dachshund	1	3	0	25	6	12	13	0.923077	2	2	0.42	0	2	1	4	4	1	5	5	5	5	2	1	1	1	1	4	1	1	5	3	1	2	5	5	1	5	5	1	1	1	3	Agárpályán versenyzett és coursingen is.
62	2	3	Hungary	2	3	Miniature Dachshund	1	4	0	27	9	14	13	1.07692	1	2	1.5	1	3	1	2	4	1	5	1	4	3	1	1	1	5	1	3	1	5	1	4	1	1	3	3	0	2	4	0		0
32	2	2	Hungary	1	1	Miniature pinscher	1	3	0	21	8	11	13	0.846154	1	2	0.42	0	2	1	1	4	0	3	4	5	5	2	1	2	1	1	4	1	1	5	5	1	3	5	5	1	3	5	1	0.67	1	5	Őrző-védő, agility, treibball, obedience, trükktanulás, do as i do, dog dancing, szarvasgomba keresés, mantrailing
58	2	3	Hungary	2	2	miniature pinscher	1	3	1	30	6.5	10	13	0.769231	1	2	1	0	2	1	1	4	0	3	4	4	4	4	1	1	5	1	5	1	1	5	4	1	4	3	5	1	4	1	1	1	2	5	futás, labda, szótanulás, tárgyak/szenélyek keresése, engedelmességi gyakorlatok, apportirozás
57	2	3	Hungary	3	3	miniature pinscher	1	4	0	25	3.7	8	13	0.615385	2	2	0.5	0	3	1	4	4	1	5	3	3	3	3	3	3	3	3	3	3	5	1	3	3	3	5	5	0	3	1	0		0
47	1	3	Hungary	2	2	miniature pinscher	1	4	0	21	2	8	13	0.615385	2	1		1	7	1	1	4	0	5	4	1	1	2	2	3	4	2	3	1	5	1	4	1	3	3	5	0	1	0	0		0
63	2	3	USA	2	3	miniature pinscher	1	2	1	27.94	3.63	7	13	0.538462	2	2	6	0	1	1	2	4	1	5	5	5	5	5	1	1	3	1	5	5	1	5	5	5	5	5	2	1	3	5	1	0.33	2	5	Agility & Scentwork
63	2	3	USA	2	3	miniature pinscher	1	2	1	30	4.54	13	13	1	1	2	5	0	1	1	2	4	1	5	5	5	5	4	1	1	5	1	5	5	1	5	5	4	5	5	1	1	1	5	1	1.5	1	1	Obedience, Agility & Rally
28	2	3	Portugal	3	1	Miniature Pinscher	1	3	0	30	3.5	8	13	0.615385	2	2	0.67	0	4	3	4	4	0	5	1	1	4	1	1	1	4	1	4	1	4	2	5	1	1	5	5	1	4	0	1	0.5	2	3	Long walkings
33	2	3	Hungary	1	1	miniature poodle	2	3	1	28	3.7	8	14	0.571429	2	2	1	0	2	1	1	4	0	3	4	5	4	2	1	1	4	1	4	1	1	5	5	1	5	5	5	1	5	3	1	0.5	2	4	agility, rally obedience
63	3	3	Hungary	3	3	miniature poodle	2	4	0	32	4.5	12	14	0.857143	1	2	2	0	3	1	2	4	1	5	1	5	5	2	1	1	5	3	5	1	2	4	5	1	5	5	3	1	5	5	1	1	1	4	Agilityzett
30	2	3	Hungary	1	1	miniature poodle	2	4	0	29	3.5	9	14	0.642857	1	2	2	0	3	1	2	4	0	5	3	5	4	2	2	2	2	5	4	2	1	5	4	1	1	1	5	1	4	1	1	3	2	4	Agility, hoopers
58	2	2	Hungary	3	3	miniature poodle	2	2	1	33	5.3	10.5	14	0.75	1	1		2	2	1	2	4	1	3	5	5	5	5	1	1	5	1	3	1	1	5	5	5	5	5	2	1	5	2	1	0.33	2	5	show, terelés, agility
67	2	2	USA	2	3	miniature poodle	2	3	1	25	5.44	9	14	0.642857	2	2	0.58	0	2	1	4	4	0	4	4	5	3	3	3	3	4	5	4	1	3	3	4	1	4	4	3	1	2	5	1	1	2	4	Agility
62	2	3	Hungary	1	1	miniature schnauzer	1	2	1	34	6.5	8.5	14	0.607143	2	2	0.67	0	4	1	4	4	0	3	5	5	5	1	1	1	5	5	5	1	1	5	5	1	1	2	3	1	3	2	1	0.25	1	3	agility
62	2	3	Hungary	1	1	miniature schnauzer	1	2	1	35	6.5	9	14	0.642857	2	2	0.67	0	4	1	4	4	0	3	5	5	3	1	1	1	5	5	3	1	5	1	3	1	1	2	4	1	4	2	1	0.25	1	3	agility
35	2	3	Hungary	3	3	miniature schnauzer	1	3	1	30	7	9	14	0.642857	2	2	1	0	2	1	2	4	0	5	4	5	5	4	1	1	5	3	5	1	1	5	5	1	3	5	4	1	4	5	1	1	2	4	Futás, agility, tréning, kutyaiskola, terápiás kutya képzés és munka
41	2	2	Hungary	1	3	miniature schnauzer	1	2	1	38	9	14.5	14	1.03571	1	1		1	1	1	4	4	1	5	5	5	5	4	1	1	5	1	1	1	1	5	5	5	1	3	3	0	1	1	0		0
61	2	3	USA	2	3	Miniature Schnauzer	1	4	0	38.1	8	10	14	0.714286	2	2	3	0	3	1	2	4	1	3	4	4	4	1	1	1	1	1	4	1	1	5	3	1	1	1	3	1	3	5	1	4	2	5	Scent Work, Rally, Obedience, Tricks, Therapy
52	2	3	Hungary	1	1	mix	4	4	0	60	30	9			1	2	1	0	6	1	1	2	0	5	3	3	4	1	1	1	4	1	4	1	4	2	4	1	2	3	4	1	5	2	0		0
41	2	3	Hungary	2	1	mix	4	4	0	60	23	11			1	2	1.5	0	5	1	4	1	0	5	3	3	4	1	1	1	5	1	5	1	5	1	5	1	1	4	5	1	4	3	0	7	2	3	Futás (szabadon)
51	2	2	Hungary	1	1	mix	4	4	0	51	40	10			2	1		0	4	1	4	4	0	5	5	5	5	1	1	1	5	1	1	1	5	1	5	1	1	3	5	1	3	1	0		0
43	2	2	Hungary	2	3	mix	4	4	0	60	30	9			2	2	1	0	6	3	2	4	1	3	4	1	4	1	1	1	5	1	5	1	4	2	5	1	1	2	4	1	5	1	0		0
66	1	3	Hungary	2	3	mix	4	4	0	40	18	14			2	2	0.5	0	6	3	2	1	0	3	1	1	1	1	1	1	1	1	1	1	3	3	1	1	3	2	3	0	2	2	0		0
28	2	2	Hungary	1	1	mix	4	4	0	45	15	13			1	2	4	0	4	1	4	1	1	5	3	1	1	1	1	1	4	1	1	1	4	2	1	1	1	1	5	1	4	4	0		0
26	2	3	Hungary	3	3	mix	4	4	0	40	13	13			2	2	2	0	6	3	1	1	1	5	1	1	1	1	1	1	1	1	1	1	1	5	1	1	1	2	4	1	3	0	0		0
47	2	2	Hungary	2	1	mix	4	4	0		25	7.5			2	2		0	6	1	1	1	0	3	3	1	5	1	1	1	1	1	1	1	1	5	1	1	1	5	3	1	3	2	0		0
35	2	2	Hungary	2	1	mix	4	4	0	39	12	10			1	2	3	1	5	1	2	3	1	3	1	1	5	1	1	1	1	1	1	1	2	4	1	1	5	2	5	1	4	5	1	3	2	5	Ovedience1 vizsga után váltottunk Rally Obediencere, most Ro3 szinten verszenyzünk, fci szintre folyamatban a felkészülés. 1-2 éven belül kilátásba helyezem a senior divíziót
22	2	3	Hungary	3	3	mix	4	4	0	45	9	11			2	1		0	4	2	2	2	1	1	2	3	4	3	1	1	5	3	3	5	2	4	1	1	1	2	2	1	5	1	0		0
47	2	3	Switzerland	3	1	mix	4	4	0	65	15	9			1	2	1.5	0	3	1	2	2	1	3	4	4	3	5	4	3	4	1	5	3	4	2	5	1	3	3	5	0	2	1	1	4	2	3	Agaras pákyaedzés, coursing
32	2	3	Hungary	5	3	mix	4	4	0	45	14	11			2	1		0	7	3	2	2	1	3	1	4	5	4	1	1	5	1	3	3	3	3	5	1	1	3	3	1	2	1	0		0
32	2	3	Hungary	2	3	mix	4	4	0	25	7	10			2	2	1	0	7	3	2	3	1	5	2	1	2	1	1	1	5	1	5	1	4	2	1	1	2	3	3	1	5	5	1	0.5	2	4	most is: őrző-védő, fitnesz, szagmunka; régen: agility, hoopers, szarvasgombászat
22	2	3	Hungary	1	3	mix	4	4	0	30	8	11			2	1		0	4	3	2	1	1	1	1	1	5	1	1	1	1	5	1	1	5	1	1	1	1	1	2	1	5	1	0		0
38	2	3	Hungary	2	1	mix	4	4	0	50	21	8			1	2	4	0	6	1	4	1	0	3	3	1	4	3	1	1	4	1	5	1	5	1	4	1	1	3	5	1	4	2	0		0
44	2	2	Hungary	2	3	mix	4	4	0	40	10	16			2	2	2	1	7	2	1	3	1	3	1	1	1	1	1	1	2	1	1	1	2	4	1	1	1	1	3	1	4	1	0		0
23	2	3	Hungary	2	3	mix	4	4	0	50	20	9			1	2	1	0	3	2	1	1	0	1	1	1	1	1	1	1	1	1	1	1	1	5	1	1	1	1	3	0	3	2	0		0
32	2	3	Hungary	1	1	mix	4	4	0	30	14.5	14			1	2	9	0	6	1	4	2	0	5	3	1	3	1	1	1	2	1	4	1	4	2	1	1	1	3	5	0	3	4	0		0
39	2	3	Hungary	1	1	mix	4	4	0	60	33	14.5			1	1		0	3	1	1	1	1	5	4	4	4	3	1	1	3	1	4	4	3	3	4	1	3	5	5	1	3	3	1	0.5	1	4	Kerékpár, kirándulás, agility, labdázás
48	1	3	Hungary	3	3	mix	4	4	0	34	7.6	8.5			2	2	0.83	0	6	3	2	1	1	5	2	1	5	1	1	1	3	1	4	1	3	3	3	1	4	2	4	1	5	5	1	1	2	4	BH, Obedience, Rally, Obedience, Agility, agárpálya, coursing, távolugrás, magasugrás, falmászás, szánkóhúzás, bikejöring
34	2	2	Hungary	3	3	mix	4	4	0	40	13	16			2	2	16	0	3	2	1	3	0	5	4	5	5	3	1	1	5	1	5	5	5	1	5	1	1	1	2	1	3	0	0		0
36	2	3	Hungary	2	1	mix	4	3	0	20	7	15			1	2	5	0	6	1	1	1	1	3	3	1	3	1	1	1	5	1	3	1	5	1	1	1	1	2	5	1	3	0	0		0
35	2	3	Romania	2	3	mix	4	4	0	30	18	15			1	2	1.5	0	6	2	2	2	0	3	1	1	1	1	1	1	1	1	1	1	2	4	1	1	1	1	3	0	1	0	0		0
40	2	3	Hungary	2	3	mix	4	4	0	60	20	15			2	2	1	0	4	3	2	1	1	5	4	4	4	1	1	1	1	1	1	1	4	2	4	1	1	2	3	1	2	2	1	2	1	3	kb. 7 éves koráig agility, azóta futás vagy canicross
41	2	2	Hungary	3	3	mix	4	1	0	40	11	14			1	2	5	0	1	3	2	3	1	3	1	1	2	1	1	1	3	1	1	1	5	1	3	1	1	1	3	1	2	1	0		0
27	2	3	Hungary	2	3	mix	4	4	0	50	31	7			2	2	0.5	0	6	1	1	1	1	5	1	1	5	1	1	1	3	1	3	1	5	1	4	1	1	1	4	1	4	4	1	0.5	2	3	Kutyás futás, túra, puller
22	2	3	Hungary	2	3	mix	4	4	0	26	9.2	9			1	2	1	0	3	1	2	2	0	5	5	1	3	1	1	1	1	1	1	1	4	2	1	1	1	1	3	0	2	1	0		0
48	2	2	Hungary	3	3	mix	4	4	0	35	13	10			1	2	0.25	0	6	3	4	3	0	5	1	1	3	1	1	1	3	3	4	1	5	1	3	1	1	3	3	0	1	0	0		0
34	2	3	Hungary	2	3	mix	4	4	0	60	28	10			2	2	0.58	0	4	3	2	2	0	3	4	4	4	4	1	1	2	1	4	2	1	5	4	1	4	5	4	1	4	3	1	1.5	1	4	kutyaiskola, agility, bikejöring
32	2	3	Hungary	2	2	Mix	4	4	0	25	7	10			2	2	1	0	7	3	2	4	1	4	2	1	2	1	1	1	5	1	5	1	3	3	1	1	5	1	4	1	4	5	1	0.5	1	4	Agility, szarvasgombászat, hoopers, rally obedience, scentwork, őrző-védő
21	2	2	Hungary	3	3	mix	4	4	0	30	7	14			2	2	1	0	6	1	2	4	1	5	2	1	4	1	1	1	5	1	3	2	5	1	3	1	1	3	4	1	5	1	0		0
24	2	3	Hungary	3	3	mix	4	4	0	50	17	9			2	2	2	0	6	3	2	4	1	5	4	1	2	1	1	1	4	1	1	1	5	1	2	1	1	1	3	0	2	5	1	4	0	5	Romkutatás, területkutatás, agility, nyomkövetés
34	2	3	Hungary	1	1	mix	4	4	0	30	6.6	14			2	2	3	0	3	1	1	4	0	5	2	2	5	2	1	1	5	1	3	1	5	1	4	1	1	2	3	0	2	2	0	6	1	2	Túra, futás, kerékpár
20	2	2	Hungary	2	3	mix	4	4	0	50	24	10			1	2	4	0	6	3	2	4	0	3	2	1	3	1	1	1	5	1	1	1	5	1	1	1	1	1	4	1	4	1	0		0
48	2	3	Hungary	3	3	mix	4	4	0	37	15	10			2	2	2	0	4	3	4	4	0	3	4	3	4	3	1	1	5	5	5	5	4	2	3	1	1	1	2	0	2	0	0		0
26	2	3	Hungary	1	2	mix	4	4	0	70	38	8			2	2	2	0	3	3	1	4	0	3	1	1	3	1	1	1	1	1	1	1	3	3	1	1	1	5	4	1	4	3	0		0
47	2	2	Hungary	3	3	mix	4	4	0	57	23	13			2	2	2	0	3	3	2	4	0	5	3	2	4	2	1	1	4	1	1	1	4	2	2	1	1	4	4	0	3	5	0		0
49	2	3	Hungary	3	3	mix	4	4	0	50	17	12.5			2	2	0.83	0	6	3	2	4	1	3	2	3	4	2	1	1	5	3	4	1	4	2	4	1	1	3	4	1	3	2	0		0
51	2	3	Hungary	2	3	mix	4	4	0	35	12	17			2	2	8	0	4	3	2	4	0	5	1	1	1	1	1	1	5	1	4	1	4	2	5	1	1	2	5	1	4	1	0		0
67	1	2	Hungary	5	3	mix	4	4	0	35	18	8			1	2	1	0	7	3	2	4	0	5	1	1	2	1	1	1	3	1	1	3	5	1	2	1	1	1	4	0	1	3	1	1	0	3	Kutyás futás (HDR); Örző-védő foglalkozás
18	2	1	Hungary	2	3	mix	4	3	0	32	8	14			2	2		0	4	1	2	4	0	1	3	5	5	5	1	1	2	1	5	1	1	5	3	4	5	5	2	0	3	5	1	9	1	4	Agility
34	2	3	Hungary	2	3	mix	4	4	0	60	28	11			2	2	0.58	0	3	3	2	4	1	3	5	5	5	4	1	1	1	1	5	3	4	2	3	1	5	5	4	1	5	3	0	0.33	1	4	kutyaiskola, bikejöring
37	2	3	Hungary	2	4	mix	4	4	0	40	10.4	9.5			1	2	2.5	0	6	1	1	4	0	3	4	2	4	1	1	1	1	1	2	1	5	1	3	1	1	1	5	1	3	1	0		0
37	2	3	Hungary	2	3	mix	4	4	0	40	15	17			1	1		0	6	3	1	4	0	1	1	1	5	1	1	1	4	4	5	2	5	1	1	1	1	3	2	0	1	1	0		0
52	2	3	Hungary	2	3	mix	4	4	0	50	30	13			2	2	0.42	0	7	1	3	4	0	5	4	4	1	1	1	1	5	1	1	1	3	3	1	1	1	1	3	0	1	5	1	1	1	5	személykeresés, do as I do training, coursing
52	2	3	Hungary	2	3	mix	4	4	0	55	35	13			1	2	0.42	0	7	1	3	4	0	5	1	4	1	1	1	1	1	1	1	1	5	1	1	1	1	2	4	0	1	1	0		0
41	2	2	Hungary	3	3	mix	4	4	0	35	10	11			1	2	4	0	7	1	2	4	1	3	1	1	1	1	1	1	5	1	1	1	5	1	1	1	1	2	5	0	1	1	0		0
62	2	3	Hungary	1	3	mix	4	4	0	40	9	15			1	2	4	0	3	1	4	4	1	5	1	1	2	1	1	1	2	1	1	2	1	5	1	1	1	1	4	1	3	1	0	4	1	1	Napi szinten labdázás, tanítás
51	1	3	Hungary	3	3	mix	4	4	0	60	22	14			1	2	8	0	6	2	1	4	0	5	4	2	4	3	1	1	5	2	4	1	4	2	3	1	1	3	3	0	3	4	0		0
45	2	3	Hungary	2	3	mix	4	4	0	50	26	12			2	2	2	1	6	3	1	4	1	5	3	3	4	1	1	1	3	1	3	1	1	5	1	1	1	1	4	0	1	3	1	2	1	3	Frizbi, terapias foglalkozas, puller
41	2	3	Hungary	2	3	mix	4	4	0	53	17	9			1	2		0	6	3	2	4	1	3	1	1	1	1	1	1	1	1	1	1	5	1	1	1	1	3	1	0	1	2	0		0
36	2	3	Hungary	4	3	mix	4	4	0	49	13	14			2	2	0.42	0	6	2	2	4	1	5	1	1	2	1	1	1	2	1	3	2	5	1	5	1	5	1	2	1	3	3	1	0.25	1	5	agility, dog dancing
42	2	3	Hungary	2	3	mix	4	4	0	65	23	15			2	2	1	0	6	3	2	4	1	5	3	2	4	2	1	1	4	1	3	2	4	2	3	1	1	1	2	1	2	1	0		0
43	2	2	Hungary	3	3	mix	4	4	0	34	13	11			2	2	7	1	7	3	2	4	1	5	1	1	1	1	1	1	1	1	1	1	1	5	1	1	1	1	1	0	1	0	0		0
50	2	2	Hungary	5	3	mix	4	4	0	70	40	14			1	2	0.5	0	3	1	2	4	1	5	1	1	1	1	1	1	1	1	1	1	1	5	1	1	1	2	3	1	3	5	1	0.33	2	4	Tükör suliban tanultunk. Engedelmes 4-es, ügyességi 4-es, ÖV 5-ös szintekig jutottunk, és 13 éve mantrailingezünk heti gyakorisággal.
47	2	3	Hungary	2	3	mix	4	4	0	50	16	14			2	2	0.5	0	3	3	2	4	0	3	4	4	3	1	1	1	3	1	3	1	2	4	2	1	2	2	3	1	3	5	1	1	1	4	agility, flyball, canicross
58	2	3	Hungary	1	1	mix	4	4	0	30	7	17			1	2	0.58	0	6	1	4	4	1	1	5	5	5	1	1	1	1	1	1	1	5	1	1	1	1	1	4	1	4	3	1	1	1	4	treibball, agility, flyball,
40	2	3	Hungary	2	3	mix	4	4	0	60	22	7			2	2	1	0	6	3	1	4	0	5	1	1	3	1	1	1	3	1	3	2	5	1	1	1	1	2	3	1	2	2	0		0
40	2	3	Hungary	2	2	mix	4	4	0	54	9	14			1	2		0	6	1	2	4	0	5	1	1	3	1	1	1	3	1	1	1	5	1	1	1	1	1	5	0	1	2	0		0
40	2	3	Hungary	2	2	mix	4	4	0	68	20	9			2	2	1	0	7	1	3	4	0	5	1	1	1	1	1	1	5	1	1	1	5	1	1	1	1	1	5	0	1	5	1	1.5	1	5	Flyball-ozott
27	2	3	Portugal	1	1	mix	4	4	0	46	13	15			1	2	7	0	6	3	2	4	1	3	3	3	2	4	1	1	1	1	4	1	4	2	1	1	4	3	2	0	1	5	1	7	1	5	Puller, agility, mantrailing, trükkök
50	3	3	Hungary	2	3	mix	4	4	0	65	29	10			1	2	2	0	6	3	2	4	0	3	4	4	4	3	1	1	2	1	4	1	2	4	4	1	3	3	4	1	3	5	0		0
26	2	3	Hungary	2	3	mix	4	4	0	62	22	7			1	2	0.67	0	7	1	4	4	1	5	1	1	1	1	1	1	1	1	1	1	1	5	1	1	1	2	4	1	5	5	1	3	2	5	Obedience, dog dancing
39	2	3	Hungary	1	2	mix	4	4	0	41	9.2	11.5			1	2	0.5	0	5	1	1	4	0	4	5	5	5	3	1	1	3	1	5	1	3	3	4	1	5	2	5	1	5	5	1	0.5	1	5	Agility, Nose work, Ügyességi
15	2	2	Hungary	1	2	mix	4	4	0	41	10	8			1	1		0	4	1	1	4	0	4	3	1	5	1	1	1	5	5	5	5	5	1	5	1	1	3	4	1	4	5	1	5	2	4	Agility
35	2	3	Hungary	4	3	mix	4	4	0	25	10	11			2	2	0.5	0	7	1	2	4	0	5	1	1	1	1	1	1	1	1	1	1	1	5	1	1	1	1	3	1	4	5	1	1.5	2	3	Terápiás kutya, agility, canicross
42	2	3	Hungary	2	3	mix	4	4	0	45	20	15			2	2	1	0	5	3	2	4	1	5	3	5	4	5	2	2	4	1	4	1	1	5	3	1	4	4	3	1	4	5	1	0.5	1	4	Obedience, tereles, frisbee, futas
40	2	3	Hungary	2	3	mix	4	4	0	62	25	14			1	2	2025	0	3	3	2	4	0	3	3	4	4	3	1	1	5	1	5	3	4	2	4	1	3	3	2	1	3	1	1	4	2	4	Korábban agility, őv, agárpálya, coursing, most már csak puller
35	3	3	Hungary	2	1	mix	4	4	0	30	11	14			1	2	1	0	6	1	1	4	1	5	4	1	4	1	1	1	4	1	2	1	3	3	2	1	1	1	3	0	1	1	0		0
32	2	2	Hungary	3	3	mix	4	4	0	32	6	14			1	2	1	0	3	1	2	4	0	3	3	4	4	1	1	1	3	3	4	1	1	5	3	1	1	3	4	1	3	5	1	5	1	5	Agility
45	2	3	Hungary	2	3	mix	4	4	0	50	35	16			1	2	1	0	6	1	1	4	0	5	4	1	1	1	1	1	4	1	1	1	5	1	1	1	1	1	4	1	2	2	0	1	1	5	futás, kerékpározás
29	2	3	Hungary	1	1	mix	4	4	0	40	11	13			2	2	1	0	3	1	3	4	1	3	1	1	4	1	1	1	5	1	4	1	1	5	5	1	4	5	5	1	4	5	1	1	1	3	Agility, frisbee, hoopers
29	2	3	Hungary	1	1	mix	4	4	0	40	13	13			1	2	8	0	6	1	3	4	0	3	1	1	4	1	1	1	5	1	5	1	4	2	2	1	1	3	5	1	3	2	0		0
59	1	2	Hungary	3	3	mix	4	4	0	65	28	8			1	2	6	0	6	1	3	4	1	5	1	1	3	1	1	1	5	1	3	2	1	5	1	1	1	2	3	0	1	1	0		0
37	2	3	Hungary	2	1	mix	4	4	0	40	21	14			2	2	1	0	6	1	1	4	0	3	4	4	4	1	1	1	4	1	1	1	5	1	1	1	1	1	4	0	1	2	0	2	1	4	futás
44	2	3	Hungary	1	3	mix	4	4	0	35	10	13			1	2	0.5	0	6	3	2	4	0	5	1	1	1	1	1	1	3	1	3	1	5	1	1	1	1	1	3	0	1	3	1	0.83	1	3	Kereső, apportir
41	2	3	Hungary	2	1	mix	4	4	0	40	20	15			1	2	0.75	0	6	1	1	4	1	5	1	1	1	1	1	1	1	1	1	1	1	5	1	1	1	2	5	1	5	2	1		1	4	Agility, orzo védő
35	2	3	Netherlands	2	3	mix	4	4	0	52	27	7			1	2	0.67	0	5	1	2	4	1	3	2	4	4	3	1	1	2	1	3	1	3	3	4	1	1	5	4	1	3	1	0		0
41	2	3	Hungary	2	3	mix	4	4	0	60	30	9			2	2	2	0	7	3	2	4	1	3	5	1	3	1	1	1	5	1	3	1	3	3	1	1	1	3	3	1	3	2	1		1	3	Puller, agárpálya, coursing
42	2	3	Hungary	2	3	mix	4	4	0	30	15	9			1	2	1	0	4	1	1	4	0	5	4	1	4	1	1	1	2	1	1	1	4	2	3	1	1	2	3	0	3	2	0		0
50	2	3	Hungary	2	3	mix	4	4	0	45	28	10			1	2	1	0	6	1	1	4	1	5	2	1	2	1	1	1	2	1	1	1	2	4	2	1	1	5	2	1	2	1	0		0
34	2	3	Austria	1	1	mix	4	4	0	50	13	9			2	2	2	0	6	1	1	4	0	5	2	1	2	1	1	1	2	1	2	1	2	4	1	1	1	3	4	0	1	1	0		0
28	2	3	Hungary	3	3	mix	4	4	0	65	23	13			2	2	0.67	0	7	3	2	4	1	3	1	1	4	1	1	1	5	1	3	1	5	1	1	1	4	3	3	1	4	5	1	1	1	4	Agility
62	2	3	Hungary	1	1	mix	4	4	0	55	27	11			2	2	1	0	6	1	1	4	1	3	2	1	2	1	1	1	2	1	1	1	2	4	2	1	1	2	5	1	3	1	0		0
65	2	2	Hungary	2	1	mix	4	4	0	30	7.5	14			2	2	2	0	3	1	4	4	1	5	1	1	4	1	1	1	1	1	1	1	5	1	1	1	1	1	5	0	1	2	0		0
47	2	3	Hungary	5	3	mix	4	4	0	50	17	13			2	2	1	0	5	3	2	4	1	5	3	3	3	3	1	1	2	1	3	1	3	3	3	1	2	3	2	1	2	1	0		0
36	2	3	Hungary	2	3	mix	4	4	0		9	14			1	2	7	0	3	3	3	4	1	5	5	5	3	2	1	1	4	1	4	1	1	5	5	1	1	1	4	1	3	2	0		0
36	2	3	Hungary	3	3	mix	4	4	0	60	40	10			2	2	9	1	4	3	2	4	1	5	4	4	3	4	1	1	5	1	4	1	4	2	4	1	1	5	3	0	2	0	0		0
39	2	3	Hungary	1	2	mix	4	4	0	40	12	10			2	2	1	0	6	1	1	4	0	3	1	1	4	1	1	1	4	1	3	1	1	5	5	1	1	3	4	1	4	5	0		0
36	2	3	Hungary	3	3	mix	4	4	0	73	50	11			1	2	5	0	6	1	2	4	0	3	1	4	4	4	1	1	1	1	2	4	4	2	3	1	1	2	4	0	1	1	0		0
39	2	3	Hungary	1	1	mix	4	4	0	45	14.5	13			2	2	6	2	6	1	1	4	1	3	4	1	3	1	1	1	3	1	3	1	5	1	3	1	1	4	5	1	4	3	0		0
47	1	2	Hungary	1	1	mix	4	4	0	30	20	15			2	2	1	0	4	1	2	4	1	3	3	3	4	1	1	1	4	3	3	2	4	2	3	1	1	2	5	1	2	0	0		0
45	2	3	Hungary	3	3	mix	4	4	0	33	7	16.5			1	2	10	0	7	3	2	4	1	3	4	1	1	1	1	1	1	1	1	1	4	2	1	1	1	1	3	0	3	5	1	1	1	5	Bemutató, trükkök, óvoda látogatás
35	2	3	Austria	3	2	mix	4	4	0	37	7	8			2	2	1	1	6	1	3	4	1	5	3	1	5	1	1	1	2	1	1	1	5	1	2	1	1	2	5	1	3	2	0		0
36	2	3	Austria	2	2	mix	4	4	0	50	16	10			1	1		0	4	1	3	4	1	3	1	3	1	4	1	1	4	1	3	1	4	2	4	1	4	3	5	1	5	1	1	1	1	4	Obedience, mantrailing
36	2	3	Hungary	3	3	mix	4	4	0	50	21	14.5			2	2	1	0	6	3	2	4	1	5	2	1	5	1	1	1	4	1	3	1	4	2	1	1	5	3	3	0	2	5	1	1	1	5	Agility , Do as i do, engedelmes tanfolyamok, segített más kutyák rehabilitálásában, előadásokat tartottam vele felelős állattartásról
58	2	2	Hungary	2	1	mix	4	4	0	50	18	13			2	2	0.67	0	4	1	1	4	1	5	1	1	1	1	1	1	1	1	1	1	1	5	1	1	1	1	3	0	1	0	0		0
46	2	4	Hungary	1	1	mix	4	4	0	52	28	12			2	2	1	0	7	1	3	4	1	5	3	1	5	1	1	1	5	1	5	1	5	1	5	1	5	1	5	1	3	2	0	1	2	4	Futunk
38	2	3	Hungary	2	3	mix	4	4	0	50	18	10			1	2	1	0	6	3	1	4	0	5	2	1	2	1	1	1	3	1	1	1	5	1	1	1	1	1	2	1	3	2	0		0
58	2	3	Hungary	2	3	mix	4	4	0	45	22	13			2	2	0.83	0	6	3	2	4	1	3	4	2	1	1	1	1	5	3	3	3	5	1	4	1	1	3	3	0	2	2	0		0
36	2	2	Hungary	2	3	mix	4	4	0	50	17	14			2	2	0.5	0	7	3	3	4	1	5	1	1	1	1	1	1	1	1	1	1	5	1	1	1	1	1	3	1	3	5	1	1	1	5	Órákat tartottunk kztyaiskolában,obedience,dog dancing,nyomkövetés,agility
57	2	3	Hungary	1	1	mix	4	4	0		12.5	15			2	2	1	0	3	1	1	4	0	5	5	1	2	1	1	1	5	1	3	2	5	1	4	1	1	1	3	1	2	3	1	0.67	1	5	Sajnos mar semmi. De elotte nose work, egyeb kutyasulis foglalkozasok
46	2	2	Hungary	5	3	mix	4	4	0	72	30	7			1	2	1	0	3	1	1	4	0	5	5	5	4	4	1	1	5	2	4	1	1	5	4	1	4	5	4	1	3	3	1	0.33	2	4	bikejöring, canicross
34	2	3	Hungary	1	1	mix	4	4	0	64	17	12			2	2	4	2	6	1	2	4	1	3	3	1	5	1	1	1	5	1	3	1	3	3	2	1	1	3	4	1	2	2	0		0
43	2	3	Hungary	2	1	mix	4	4	0	30	29	11			1	2	3	0	6	1	1	4	0	3	4	3	4	1	1	1	2	1	1	1	5	1	1	1	1	3	5	1	5	2	1	3	2	5	Labdázás, mantrailing, tárgykeresés
52	2	3	Hungary	2	3	mix	4	4	0	50	13	12			2	2	0.5	0	4	3	1	4	1	5	5	4	5	2	1	1	5	2	4	3	2	4	5	1	2	4	4	0	2	2	0		0
35	2	3	Hungary	2	3	mix	4	4	0	47	30	7.5			2	2	0.5	0	7	3	2	4	0	1	1	1	1	1	1	1	2	1	1	1	4	2	1	1	1	1	2	0	2	3	1	1	1	4	Agility, engedelmes, trükkok
43	1	3	Hungary	2	1	mix	4	4	0	76	41	13			1	2	0.5	0	3	1	4	4	0	3	2	2	2	1	1	2	2	2	2	3	5	1	3	1	4	3	4	1	3	3	1	1	1	5	Nyomkövetés, agility, örző védő, frizbi, túrák, agárpálya, ügyességi feladatok
34	2	3	Hungary	2	2	mix	4	4	0		22	9			2	2	1.5	0	5	1	4	4	0	5	3	3	4	1	1	1	5	1	1	1	1	5	1	1	1	2	3	0	2	2	0		0
47	2	3	Hungary	1	1	mix	4	4	0	45	15	8			1	2	1	0	6	1	3	4	0	5	5	1	3	1	1	1	1	1	1	1	5	1	1	1	1	1	5	0	3	3	0		0
40	2	3	Hungary	2	2	mix	4	4	0	47	12	9			1	2	1	0	3	1	1	4	0	5	5	3	4	5	2	2	3	2	5	1	4	2	4	1	5	5	5	1	4	5	1	2	2	4	Frizbi, agility, mantrailing, hoopers, rally obi
47	2	3	Hungary	2	1	mix	4	4	0	45	24	15			1	2	1	0	6	1	2	4	0	1	5	1	2	1	1	1	4	1	1	1	5	1	1	1	1	2	5	0	1	2	0		0
46	2	3	Hungary	1	2	mix	4	4	0	30	24	14			1	2	0.83	0	5	1	4	4	0	5	1	1	1	1	1	1	1	1	1	1	1	5	1	1	1	2	5	1	1	5	1	1	1	5	Agility, nyomkövetés, frizbi, flyball, terelés, hoopers,
49	2	2	Hungary	5	3	mix	4	4	0	70	38	9			1	2	5	0	6	4	3	4	0	4	1	3	3	4	1	1	5	1	5	1	5	1	5	1	5	2	4	1	5	5	1	0.67	1	4	Agárpálya, coursing, bemutató kutya
50	2	3	Hungary	3	3	mix	4	4	0	30	9	9			2	2	0.58	0	3	3	2	4	0	5	3	5	5	1	1	1	2	1	2	2	1	5	1	1	3	5	3	1	3	2	1	2	2	3	Túra, szimatmunka, fizióterápia, free work, régebben személykeresés
36	2	2	Hungary	1	3	mix	4	4	0	58	30	11			2	2	2	0	6	3	3	4	1	3	2	1	4	2	1	1	3	1	1	1	5	1	3	1	1	2	3	1	3	1	0		0
47	2	2	Hungary	2	1	mix	4	4	0	40	25	8			2	2	0.5	0	6	1	1	4	0	3	5	1	5	1	1	1	1	1	1	1	1	5	1	1	1	5	4	0	2	3	0		0
32	2	3	Hungary	3	3	mix	4	4	0	37	9	14			2	2	13	0	3	3	1	4	1	5	4	1	4	2	1	1	5	1	3	1	5	1	3	1	1	1	2	1	3	1	0		0
35	2	2	Hungary	2	1	mix	4	4	0	49	18	11			2	2	1	0	6	1	2	4	1	3	3	1	3	1	1	1	4	1	3	1	1	5	4	1	3	3	5	1	4	3	1	1.5	2	4	Mantrailing
45	2	3		2	1	mix	4	4	0	40	17	11			2	2	1	0	3	1	1	4	0	5	5	4	5	4	3	4	4	2	4	1	5	1	4	1	2	5	5	1	4	2	0		0
58	1	3	Hungary	4	3	mix	4	4	0	37	13	10			1	2	2	0	6	3	3	4	0	5	4	1	3	2	1	1	1	1	2	2	4	2	4	1	3	2	4	0	2	0	0		0
36	2	3	Austria	1	1	mix	4	4	0	35	17.2	13			2	2	8	0	6	1	4	4	0	5	3	3	5	1	1	1	3	1	4	1	5	1	3	1	4	4	5	1	2	3	1	1	1	3	Agility, Engedelmessègi, Mantrailing, klikker trèning
70	2	2	Hungary	2	3	mix	4	4	0	65	35	9			1	2	5	0	6	1	4	4	1	5	1	1	3	1	1	1	5	1	2	1	5	1	1	1	1	3	3	0	1	1	0		0
68	2	3	Hungary	3	3	mix	4	4	0	56	50	8			1	2	5	0	3	3	4	4	1	1	2	1	1	1	1	1	1	1	1	1	5	1	1	1	1	1	1	0	1	1	0		0
36	2	3	Austria	2	1	mix	4	4	0	55	26	12			2	2	5	2	6	1	4	4	0	3	3	2	4	2	1	1	4	2	3	2	5	1	4	1	1	3	3	1	2	1	0		0
49	2	3	Hungary	2	3	mix	4	4	0	40	23	12.5			2	2	6	0	3	3	1	4	0	5	3	3	1	1	1	1	5	1	5	1	5	1	3	1	2	3	5	1	4	1	1	10	1	4	Túráztunk, futottam vele, apportírozás.
59	2	3	Hungary	1	2	mix	4	4	0	45	17	13			2	2	0.58	0	3	1	1	4	0	5	2	3	4	2	1	2	3	3	3	2	2	4	2	1	1	3	5	1	4	2	0	1	1	4	kocogás, túrázás
43	2	2	Hungary	2	3	mix	4	4	0	60	25	7			2	2	0.67	0	6	3	3	4	1	5	1	1	1	1	1	1	1	1	1	1	2	4	1	1	1	2	2	1	2	2	0		0
31	2	3	Hungary	1	1	mix	4	4	0	40	10	7			2	2	1	0	7	1	1	4	0	5	1	1	3	1	1	1	1	1	1	1	3	3	1	1	1	3	3	1	4	2	0		0
53	2	3	Hungary	2	2	mix	4	4	0	45	20	12			2	2	1	0	6	3	1	4	1	5	4	1	3	1	1	3	5	1	3	1	4	2	1	1	1	2	2	0	2	1	0		0
49	2	3	Hungary	3	3	mix	4	4	0	44	14.5	15			1	2	6	0	3	1	2	4	1	3	1	1	1	1	1	1	1	1	1	1	5	1	1	1	1	1	3	0	1	3	1	2	1	4	Agility
37	2	3	Hungary	3	3	mix	4	4	0	40	18	13			2	2	2	0	6	1	2	4	1	5	3	3	4	2	2	2	4	1	3	2	5	1	4	1	3	2	4	1	4	3	0	1.5	1	4	Futás
36	2	4	Hungary	1	1	mix	4	4	0	38	8	14			2	2	1	0	3	1	1	4	1	5	3	1	1	1	1	1	4	1	2	1	5	1	3	1	1	3	4	0	1	0	1	0.5	1	3	Túráztunk, agility parkba jártunk
57	2	3	Hungary	2	1	mix	4	4	0	40	9	13			2	2		2	6	1	4	4	1	3	1	1	1	1	1	1	2	1	1	1	2	4	1	1	1	1	2	0	1	2	0		0
46	2	3	Hungary	4	3	mix	4	4	0	40	10	18			2	2	14	0	7	1	2	4	1	5	1	1	1	1	1	1	4	1	1	1	5	1	1	1	1	1	4	0	2	0	0		0
33	2	3	Hungary	1	1	mix	4	4	0	56	23	7.5			2	2	4	1	6	1	2	4	0	5	1	1	3	1	1	1	3	1	1	1	5	1	1	1	1	3	4	1	4	4	0		0
25	2	2	Hungary	2	3	mix	4	4	0	50	21	7			2	2	1	0	7	1	2	4	1	5	1	1	1	1	1	1	1	1	1	1	1	5	1	1	1	5	4	1	5	5	1	0.67	1	5	Engedelmességi, Rally obdience, puller
53	1	4	Hungary	3	3	mix	4	4	0	65	39	13			2	2	0.67	0	3	3	1	4	0	5	2	1	2	1	1	1	2	1	2	1	1	5	2	1	1	1	4	1	3	2	0	1	1	3	Futás, frisbee, apport, úszás,
55	1	3	Hungary	2	3	mix	4	4	0	48	20	10.5			1	1		0	4	3	1	4	1	3	3	1	4	2	1	1	4	1	2	1	5	1	5	1	1	2	2	1	2	1	0		0
71	1	3	Hungary	2	3	mix	4	4	0	60	19	12			1	2	3	0	4	3	4	4	0	5	3	3	3	3	1	1	5	1	1	5	1	5	1	1	1	3	3	0	2	1	0		0
62	2	2	Hungary	1	3	mix	4	4	0	80	43	14			2	2	1	0	3	2	2	4	1	3	1	1	1	1	1	1	1	1	1	1	2	4	1	1	1	1	3	1	2	1	0		0
26	2	3	Hungary	2	3	mix	4	4	0	40	15	9			1	1		0	1	2	4	4	1	5	1	1	1	1	1	1	1	1	1	1	1	5	1	1	1	1	2	0	1	1	0		0
39	2	3	Hungary	1	1	mix	4	4	0	25	6.5	10			2	2	0.5	0	4	1	3	4	0	3	2	1	2	2	1	1	5	3	4	2	4	2	4	1	2	1	4	1	4	2	1	1	1	5	Agility
52	2	3	Hungary	2	1	mix	4	4	0	68	32	7			2	2	1	0	6	1	1	4	1	3	4	4	5	4	1	1	4	1	4	4	1	5	5	1	5	2	5	1	3	2	0		0
38	2	2	Hungary	2	3	mix	4	4	0	20	10	13			2	2	10	1	6	1	1	4	1	3	4	4	4	4	4	3	5	1	3	1	5	1	4	1	1	2	5	0	1	2	0		0
0	2	2	Hungary	3	3	mix	4	4	0	55	30	14			2	2	1	0	3	3	2	4	0	3	2	2	3	2	1	1	1	1	1	1	1	5	1	1	5	2	2	0	1	5	1	2	1	5	Szarvasgomba gyűjtés
34	2	3	Hungary	2	3	mix	4	4	0	40	6.5	16			1	2	3	0	7	3	2	4	1	4	1	1	5	1	1	1	3	1	5	1	3	3	2	1	5	3	3	0	1	5	1	3	1	4	Agility
42	2	3	Hungary	1	1	mix	4	4	0		17	13			1	2	1	0	7	1	3	4	0	5	1	1	2	1	1	1	1	1	1	1	5	1	1	1	1	1	4	0	1	1	0		0
49	2	2	Hungary	1	3	mix	4	3	0	32	12	13			1	2	1	0	6	3	4	4	0	3	1	1	4	1	1	1	5	1	1	1	5	1	1	1	1	1	3	0	3	0	0		0
42	1	3	Hungary	2	1	mix	4	4	0	28	9.6	9			2	2	4	1	6	1	1	4	0	5	2	3	4	1	1	1	3	1	4	1	5	1	3	1	1	3	4	1	2	1	0		0
37	1	3	Hungary	2	2	mix	4	4	0	30	7	13			1	2	0.33	0	6	1	1	4	0	5	4	4	4	1	1	1	3	1	4	1	1	5	1	1	1	5	5	1	3	2	0		0
69	1	3	Hungary	1	1	mix	4	4	1	30	28	8.5			2	2	0.67	0	6	3	1	4	0	3	4	3	3	1	1	1	5	3	3	1	5	1	5	1	1	1	3	1	3	1	0		0
60	2	3	Hungary	3	3	mix	4	4	0	53	36	7			1	2	1.5	0	3	1	1	4	0	5	3	2	3	3	1	1	3	3	2	2	5	1	4	1	2	2	4	1	3	1	0		0
19	2	2	Hungary	2	3	mix	4	4	0	60	24	10			2	2	2.5	0	6	3	2	4	0	5	2	1	2	2	1	1	3	1	3	1	5	1	2	1	3	2	4	1	4	3	1	4	1	4	Mantrailing, canicross (+ szabadon futás), őrző védő
49	2	3	Hungary	3	3	mix	4	4	0	55	25	8			2	2	1	0	3	3	2	4	0	5	4	4	3	3	1	1	4	1	3	1	1	5	4	1	1	4	2	1	3	5	1	2	2	4	rally obedience
56	2	3	Hungary	2	3	mix	4	4	0	20	4	14			2	2	2	0	7	3	4	4	1	5	1	1	1	1	1	1	1	1	1	1	2	4	1	1	1	1	3	1	5	1	0	2	1	3	Erdei futás, 5 km hetente.
37	2	3	Hungary	1	1	mix	4	4	0	20	7	11			2	2	1.5	0	6	1	1	4	1	3	3	1	4	1	1	1	4	3	4	1	5	1	3	1	1	2	4	0	2	2	0		0
35	2	3	Hungary	5	3	mix	4	4	0	55	20	9.5			2	2	0.67	0	6	1	2	4	1	5	5	4	3	1	1	5	4	1	1	1	3	3	1	1	1	5	2	1	3	3	1	0.67	1	4	Engedelmes ágazat, ügyességi ágazat, őrző-védő ágazatban kiemelkedően sokat, rally obedience, szimatmunka
35	2	3	Hungary	5	3	mix	4	4	0	40	17	7.5			1	2	1.5	0	7	1	3	4	1	5	5	1	1	1	1	5	5	1	1	1	5	1	1	1	1	1	2	1	1	3	1	0.25	1	4	Engedelmes és ügyességi ágazat, őrző-védő, rally obedience
68	2	3	Hungary	2	1	mix	4	4	0	20	13	8			2	2	1	0	7	1	1	4	0	5	1	1	1	1	1	1	2	1	2	1	2	4	1	1	1	1	3	1	2	1	0		0
70	2	3	Hungary	2	3	mix	4	1	0	50	17	15.5			2	2	2	0	2	3	2	4	0	4	2	5	5	4	1	1	2	1	5	1	1	5	3	1	5	1	3	1	5	5	1	0.25	1	4	Rom és terület kutatás
55	2	3	Hungary	2	3	mix	4	4	0	45	29	12			2	2	1	0	3	2	2	4	0	3	4	5	3	2	1	1	5	2	4	1	2	4	3	1	1	2	3	0	2	1	0		0
32	2	2	Germany	3	2	mix	4	4	0	40	30	9			2	2	7	0	7	2	4	4	0	5	1	1	1	1	1	1	1	1	1	1	5	1	1	1	1	1	4	1	4	1	0		0
31	2	3	Hungary	2	3	mix	4	4	0	50	16	14			1	2	3	0	7	3	2	4	1	5	1	1	1	1	1	1	1	1	1	1	5	1	1	1	1	1	3	0	1	3	1	5	1	4	engedelmes, örző-védő
37	2	3	Canada	2	1	mix	4	4	0	35.56	25	7			1	2	1	0	6	3	2	4	0	4	1	1	4	3	1	1	5	1	4	1	2	4	1	1	5	5	5	1	3	5	1	3	2	5	Service dog, Scent detection, rally obedience
35	2	3	USA	4	3	mix	4	4	0	50.8	16	12			2	2	2	0	6	1	2	4	1	3	3	3	3	2	1	1	1	1	3	1	2	4	3	1	3	1	4	1	4	5	1	0.25	1	4	Agility, Barn Hunt, Scent Work
44	2	3	USA	2	3	mix	4	3	0	55	22	12			2	2	2	0	6	3	2	4	1	3	3	3	3	1	1	1	2	1	5	1	3	3	3	1	5	3	4	1	5	5	1	2	2	5	nosework/scentwork, canicross, skijoring, agility(retired)
26	2	3		3	3	mix	4	3	0	60	29	9			2	2	2.5	0	2	1	2	4	1	3	3	5	4	4	1	1	3	1	3	1	1	5	3	2	4	3	2	1	4	1	0		0
30	2	3	Canada	2	3	mix	4	4	0	55	23	11			2	2	0.5	0	4	3	2	4	1	3	1	1	4	2	1	1	5	1	3	1	1	5	1	1	3	2	3	1	4	5	1	4	2	4	Scent detection, agility/hoopers, shed antler hunting, barn hunt, tricks
24	2	3	Germany	1	2	mix	4	4	0	26	3	12			1	2	10	1	6	1	1	4	1	5	2	1	5	1	1	1	3	1	1	1	5	1	1	1	1	3	5	0	2	1	0		0
54	2	3	Canada	2	1	mix	4	3	0	23	5	18			1	2	0.5	0	3	3	1	4	1	5	4	4	5	2	1	1	2	1	4	1	1	5	3	1	1	1	2	0	1	5	1	0.67	1	1	we did agility, trick training, and obedience training
51	2	3	USA	2	3	mix	4	3	0	40.64	18	12			2	2	1	0	6	1	2	4	1	5	4	4	4	4	1	1	4	1	4	1	5	1	5	1	5	5	4	1	2	5	1	0.5	1	5	Pack dog, scent, agility, therapy, skijor
51	2	3	USA	2	3	mix	4	3	0	63.5	23	8			2	2	1	0	6	1	3	4	0	5	4	5	5	5	1	1	5	1	5	1	5	1	5	1	5	3	4	1	3	5	1	0.5	2	3	Skijor, pack dog, agility, scent
28	2	4	USA	2	3	mix	4	3	0	53.34	23	7			2	2	2	1	6	1	4	4	1	5	3	2	4	1	1	1	4	2	4	2	5	1	4	1	1	4	2	1	1	2	0		0
64	2	3	USA	2	1	mix	4	1	0	35	36	7			1	2	0.5	0	6	3	1	4	1	3	4	3	4	2	1	1	5	2	3	2	3	3	4	1	4	3	5	0	2	1	0		0
85	2	3	USA	3	3	mix	4	4	0	27.94	10	12			1	2		0	6	1	4	4	1	5	1	1	5	1	1	1	5	1	2	1	5	1	1	1	1	3	3	0	2	1	0		0
67	2	3	USA	2	3	mix	4	4	0		38	12			1	2	2	0	6	1	1	4	0	5	1	1	3	1	1	1	5	3	3	1	5	1	4	1	1	1	5	1	1	2	0		0
70	2	2	United Kingdom	2	3	mix	4	3	0	60	27	13			1	2	6	0	5	3	2	4	1	5	3	3	3	3	3	3	3	2	2	2	2	4	2	1	1	3	2	1	3	1	0		0
23	2	3	USA	2	3	mix	4	3	0	63.5	29	11			2	2	0.5	0	4	3	2	4	1	5	4	4	4	1	1	1	1	1	4	1	1	5	4	1	1	5	4	1	3	1	1	2	1	5	Trick Training, Swimming and retrieving, Rally Obediance,
44	2	3	Austria	2	1	mix	4	4	0	45	10	8			1	2	1	0	3	1	2	4	0	3	5	3	5	2	1	5	3	1	2	1	5	1	4	1	1	1	5	1	3	5	1	1	2	3	mantrailing // treibball (only occasionally bc health reasons)
66	2	2	Austria	1	1	mix	4	4	0	30	6	13			2	2	0.5	0	4	1	1	4	0	3	2	1	5	1	1	1	2	1	1	1	1	5	4	1	1	3	1	1	1	0	0		0
63	2	3	USA	2	3	mix	4	4	0	49.53	22	9			1	2	1	0	3	3	3	4	0	3	3	2	4				4	1	2	1	4	2	2	1	1	3	5	1	2	5	1	5	2	3	Agility
80	2	3	USA	2	3	mix	4	4	0	60.96	27.67	7			1	2	0.83	0	6	3	2	4	1	3	4	5	4	5	3	1	5	5	5	4	5	1	3	1	4	3	3	1	1	5	1	1	2	5	Obedience, Nose Work, Dock Diving
78	2	3	USA	1	3	Mix	4	4	0	60.96	20	8			2	2	9	0	5	1	2	4	0	5	5	5	5	5	1	1	4	1	4	3	2	4	5	1	5	4	4	1	3	5	1		2	3	tracking, agility, tricks
75	2	3	USA	3	3	mix	4	4	0	38.1	21	10			2	2	0.5	0	7	1	4	4	1	3	1	1	1	1	1	1	5	1	1	1	5	1	1	1	1	2	4	1	3	3	1		2	3	Therapy dog and agility classes
28	1	3	USA	3	3	mix	4	3	0	58.42	25	10			2	2	1	0	6	3	2	4	1	3	5	3	3	5	1	1	3	3	5	3	3	3	5	1	3	3	5	1	5	5	1	1.5	2	5	Agility, scentwork, lure coursing, weight pull, dock diving, tricks, barn hunt
62	2	3	USA	2	3	mix	4	4	0	51	16	12			2	2	1	0	6	1	2	4	1	5	3	1	3	1	1	1	5	1	4	4	4	2	4	1	5	4	5	1	5	5	1	1	2	5	Obedience, rally, tricks, agility demos, tracking, barn hunt, visit school chlildren
76	2	3	USA	2	3	mix	4	4	0	23	27	9			1	2	0.5	0	3	1	3	4	0	5	1	1	1	1	1	1	1	1	1	1	5	1	1	1	1	3	5	1	5	1	1	1	2	3	scent, agility, tricks, barn hunt, nasda (rat hunt)
61	2	3	USA	2	3	mix	4	4	0	43.18	22	11			2	2	1	0	7	1	2	4	1	5	1	1	1	1	1	1	1	1	1	1	5	1	1	1	1	2	3	0	1	1	0		0
35	2	3	USA	5	3	mix	4	3	0	43.18	15.88	9			1	2	0.5	0	3	1	4	4	0	3	4	4	5	1	1	1	4	1	4	1	3	3	4	1	5	2	3	1	3	5	1	0.75	2	4	Rally and Obedience
62	2	3	USA	2	3	mix	4	4	0	55.88	31.75	10			1	2	0.83	0	3	1	1	4	0	3	5	1	4	1	1	4	4	3	4	3	4	2	5	1	3	2	5	1	2	5	1	1	2	4	Obedience
76	2	3	USA	4	3	mix	4	3	0	40.64	15.88	9			1	2	0.5	0	6	1	2	4	1	4	2		2				4				3	3			1	4	5	1	3	3	1	0.67	2	5	Obedience, rally, fast cat, trick dog, scent work
66	2	3	USA	2	3	mix	4	4	0	35	10	13			1	2	0.75	0	6	3	2	4	0	5	5	1	4	3	1	1	5	4	4	1	5	1	5	1	3	4	4	1	4	5	1	1	2	4	Agility, Musical Freestyle
70	2	3	USA	2	3	mix	4	3	0	23.5		10			1	2	0.67	0	6	1	2	4	0	3	5	2	3	1	1	1	1	1	1	1	5	1	3	1	5	3	3	0	1	5	1	1.25	2	1	agility
30	2	3	USA	2	3	mix	4	3	0	30.48	9	11			2	2	1.67	1	6	1	2	4	0	3	3	4	5	1	1	1	4	5	3	1	3	3	3	1	2	3	4	1	1	5	1	5	1	2	Lure coursing, agility, rally
78	2	3	USA	2	3	mix	4	4	0	38	11.34	14			2	2	0.58	0	6	3	2	4	0	3	4	1	5	1	1	1	5	1	5	1	5	1	5	1	5	2	4	1	4	5	1	1	1	1	agility previouslyy
68	2	3	USA	2	3	mix	4	4	0	50.8	20	13			2	2	0.5	0	6	3	3	4	1	3	1	1	1	1	1	1	1	1	1	1	3	3	1	1	3	1	3	1	1	3	1	0.33	1	2	Obedience. And Rally
68	2	3	USA	2	3	mix	4	4	0	53.34	22.67	8			2	2	0.75	0	6	1	1	4	0	5	2	1	3	1	1	1	3	3	4	1	5	1	4	1	3	3	5	1	2	5	1	1	2	4	Nosework; have also started swimming.
47	3	3	USA	2	3	mix	4	1	0	66	30	11			2	2		0	6	3	2	4	0	5	2	3	4	1	1	1	5	2	5	1	1	5	4	1	4	4	4	1	5	5	1	3	1	4	Agility
37	2	3	USA	4	3	mix	4	3	0	46	17.25	9			2	2	0.67	0	6	1	2	4	1	5	4	3	3	2	1	1	2	1	3	2	1	5	4	1	4	4	2	1	1	3	1	0.5	2	3	Rally, scent work, fastCAT, tricks
64	2	3	USA	2	3	mix	4	3	0	53.34	21.77	12			1	2	0.5	0	3	3	3	4	0	4	1	1	3	1	1	1	5	2	3	1	5	1	2	1	5	3	5	1	3	5	1	0.3	2	3	Dock Diving, Nosework
26	1	3	Hungary	2	3	mix	4	3	0	50	19	9			1	1		0	7	3	2	4	1	3	1	1	1	2	1	1	2	1	1	1	1	5	2	1	2	2	2	0	5	5	1	1	1	2	hiking, navigation, alarm in wild
42	2	3	Germany	1	1	mix	4	4	0	29	5	14			2	2	0.42	0	6	1	4	4	0	5	4	1	5	1	1	1	4	1	3	1	1	5	5	1	1	4	3	0	2	1	0		0
28	2	3	Spain	1	1	mix	4	3	0	40	22	13			2	2	7	0	4	3	1	4	1	5	3	3	3	1	1	1	3	1	3	1	1	5	3	1	1	5	5	1	4	1	1	1.5	1	4	Go bike
33	2	2	USA	4	3	mix	4	3	0	46	14	12			2	2	0.5	0	7	1	2	4	1	3	4	3	4	2	2	1	4	1	3	1	2	4	5	1	2	2	5	1	5	2	0		0
33	2	3	USA	2	3	mix	4	4	0	49.02	21	13			1	2	1	0	6	1	4	4	1	5	1	3	4	4	1	1	3	1	5	1	3	3	4	1	4	3	4	1	3	5	1	3	2	4	Nosework, barn hunt, agility, canicross
52	2	3	Hungary	2	3	Moscow Watchdog	1	3	0	85	70	7.5	13	0.576923	1	2	1.5	0	2	2	3	4	0	5	1	5	1	1	1	1	5	1	1	1	1	5	1	1	1	2	4	0	2	2	0		0
47	2	3	Hungary	3	3	Mudi	2	3	0	45	15	15	13	1.15385	2	2	1	0	4	1	2	1	1	5	1	1	1	1	1	1	1	1	1	1	1	5	1	1	1	3	5	0	1	5	1	1	1	5	terápiás kutya
45	2	2	Hungary	1	1	Mudi	2	3	1	43	14	8	13	0.615385	2	2	1.5	0	2	1	3	4	0	3	1	5	1	1	1	1	1	1	4	1	1	5	5	1	5	1	3	1	4	3	1	0.33	2	3	Terelés
45	2	2	Hungary	1	1	Mudi	2	1	1	42	12	8	13	0.615385	2	2	2.5	0	2	1	3	4	0	3	1	5	1	1	1	1	1	1	5	1	1	5	5	1	5	1	3	1	3	3	1	0.33	2	2	Terelés
60	2	3	Hungary	1	3	Mudi	2	1	1	44.5	12.5	7	13	0.538462	1	1		0	2	1	3	4	0	5	3	5	1	3	1	1	4	1	5	1	1	5	5	1	5	2	4	1	4	5	1	0.29	2	5	agility, fittnesz, terelés
43	2	3	Hungary	1	1	Mudi	2	3	1	43	9	12	13	0.923077	2	2	1	0	3	1	4	4	0	5	3	3	5	3	1	1	5	1	5	1	1	5	5	1	5	5	5	1	3	5	1	0.5	1	5	agility
60	2	3	Hungary	1	3	Mudi	2	4	0	49	17	14	13	1.07692	1	2	2	0	6	1	2	4	0	5	1	5	5	1	1	1	3	1	5	1	3	3	5	1	5	1	4	1	4	5	1	3	2	5	agility, fittnesz
35	2	3	Hungary	2	1	Mudi	2	1	1	39	10	17.5	13	1.34615	2	2	3	0	2	1	2	4	1	5	2	5	4	4	1	3	1	1	4	1	1	5	3	1	5	5	5	1	3	5	1	0.67	1	2	agility
44	2	3	Hungary	5	3	Mudi	2	3	1	41	12	14	13	1.07692	2	2	7	1	2	1	2	4	1	3	4	5	3	4	1	4	3	1	3	1	1	5	3	4	4	5	2	1	3	2	1	1	2	5	Agility, CC, nosework
32	2	2	Hungary	3	3	Mudi	2	3	1	41	9	7.5	13	0.576923	2	2	3	0	2	1	3	4	0	3	3	5	5	3	1	1	3	1	5	1	1	5	5	3	5	5	4	1	4	3	1	0.3	2	5	Agility
47	2	3	Hungary	5	3	Mudi	2	3	1	50	15	8	13	0.615385	1	1		0	2	3	4	4	1	5	3	3	3	3	1	1	2	1	3	1	1	5	3	1	3	3	2	1	4	5	1	0.5	1	3	agility, hoopers, nyomkövetés
32	2	3	Austria	2	1	Mudi	2	4	0	40	15	7	13	0.538462	2	2	1	0	6	3	1	4	0	5	5	3	5	2	1	1	4	1	3	3	5	1	5	1	1	2	5	1	3	2	0		0
71	1	4	Hungary	5	3	Mudi	2	1	1	38	13	9	13	0.692308	2	1		2	2	3	3	4	0	4	5	5	5	5	1	1	5	1	3	1	1	5	1	3	5	1	3	1	3	5	1	0.33	2	5	terápiás kutya vizsgás
56	1	3	Hungary	2	3	Mudi	2	3	1	43	14	14	13	1.07692	2	1		0	1	3	2	4	1	3	4	5	3	4	1	1	4	1	3	4	1	5	4	4	2	2	2			0	0		0
66	2	2	Hungary	2	3	Mudi	2	3	1	54	9	14	13	1.07692	2	1		1	1	3	2	4	1	3	5	5	3	5	1	1	5	1	3	5	1	5	5	5	3	3	2			1	1	0.2	1	2	Retrieved, conformation show
58	2	3	USA	4	4	Mudi	2	3	1	40	9	9	13	0.692308	2	2	6	1	2	1	2	4	1	4	1	5	1	2	1	1	1	1	3	1	1	5	4	2	5	4	1	1	3	5	1	1	1	3	Now just scent training
68	2	3	USA	5	3	Mudi	2	3	1	45	15	8	13	0.615385	1	2	3	0	2	1	2	4	0	4	1	1	1	3	1	1	4	1	4	1	1	5	5	1	5	3	3	1	2	1	1	1	1	4	Obedience, Rally obedienc, Tricks, Scent Detection
34	3	3	Hungary	1	1	Mudi	2	3	1	39	9	17	13	1.30769	2	2	3	0	2	1	2	4	1	5	1	5	4	5	1	1	1	1	5	1	1	5	4	1	5	5	5	1	4	5	1	0.5	2	3	Agility, canicross
74	2	3	USA	5	3	Mudi	2	1	1	40	9.07	13	13	1	2	2	8	1	2	1	2	4	0	3	3	3	3	3	1	1	3	1	3	1	1	5	3	1	3	5	2	1	2	5	1	1.33	1	5	Agility, obedience, tricks
57	2	3	Hungary	2	3	Mudi	2	3	1	42	11	15	13	1.15385	2	2	10	0	2	3	2	4	1	3	3	5	4	5	1	1	4	1	3	5	1	5	5	1	3	3	3	0	1	1	1	1	1	1	Obedience, dog dancing
70	2	3	Hungary	4	3	Mudi	2	1	1	43	12	12	13	0.923077	2	2	4	0	2	1	2	4	0	4	1	4	4	4	1	1	2	2	5	2	2	4	5	1	5	4	4	0	4	5	1		2	4	Agility
62	2	4	Hungary	3	3	Mudi	2	1	1	42	13	11	13	0.846154	2	2	4	0	2	1	2	4	0	5	4	5	5	5	1	2	2	1	4	2	1	5	3	3	5	5	3	1	5	5	1	10	1	4	Rally og lydighed
55	2	3	Hungary	4	3	Mudi	2	3	1	44	12	13.5	13	1.03846	2	2	6	1	2	3	2	4	0	3	4	2	3	3	1	2	1	1	4	1	1	5	4	3	5	4	5	1	5	5	1	0.5	1	3	Agility, skijourning, canicross, bicyckling
44	2	2	Austria	4	3	Norsk Lundehund	1	3	1	34	6	12	13	0.923077	2	1		0	1	3	2	4	0	5	3	5	3	1	1	5	3	1	5	3	1	5	1	5	4	2	2	0	3	1	0		0
37	2	3	USA	2	2	Norwegian Buhund	1	3	0	44	13	12	13	0.923077	2	2	0.67	0	4	3	2	4	0	5	5	5	4	4	1	1	1	1	5	1	1	5	5	2	5	1	5	1	3	5	1	2	2	4	Obedience, FastCAT/coursing, Barnhunt, Treibball, Rally
69	2	3	USA	2	3	Nova Scotia Duck Tolling Retriever	2	1	1	48	23	12	12	1	1	2	11	2	2	1	2	4	0	4	4	5	4	5	1	2	4	1	4	1	1	5	4	3	5	4	3	1	3	5	1	0.42	1	3	Agility, fieldwork, obedience, barn hunt
64	2	3	USA	2	3	Nova Scotia Duck Tolling Retriever	2	2	1	50.8	22	8	12	0.666667	1	1		1	2	3	2	4	0	3	4	5	4	4	1	1	4	1	3	1	1	5	5	3	4	5	3	1	4	3	1	0.33	2	3	Hunting, Hiking, Obedience
29	1	3	Hungary	2	3	Old English Sheepdog	2	4	1	60	38	10	13	0.769231	2	2	1	0	4	3	1	4	0	5	5	5	5	1	1	1	4	3	3	1	3	3	5	1	1	3	3	1	3	2	0		0
63	2	3	USA	2	3	Ozark Mountain Dog	1	3	0	68.58	58.97	11	13	0.846154	1	2	1.5	0	2	3	2	4	1	5	5	5	4	2	1	1	5	1	4	5	1	5	5	1	1	5	5	0	1	2	0		0
68	2	3	USA	2	3	Papillion	3	3	1	26.04	4.54	10	13	0.769231	1	2	0.5	0	2	1	4	4	0	5	5	5	5	3	1	1	4	3	4	3	1	5	5	1	4	5	5	1	5	1	1	9	2	4	Agility
36	2	2	USA	3	3	Papillon	3	1	1	28	3.5	11	13	0.846154	2	2	3	0	2	1	2	4	0	4	3	5	5	4	1	1	5	1	5	1	1	5	5	1	5	4	3	1	5	5	1	0.3	1	5	Agility
51	2	3	USA	2	3	Papillon	3	2	1	29	5.8	9	13	0.692308	1	2	5	0	2	1	2	4	1	3	3	3	4	3	1	1	4	1	4	1	1	5	5	1	4	3	3	1	2	5	1	0.25	2	3	agility (retired), frisbee (retired), puller, hoopers
28	2	3	USA	2	3	Papillon	3	2	1	23	3.7	13	13	1	2	2	1	0	2	1	2	4	1	5	4	5	4	3	1	1	1	1	4	1	1	5	4	1	5	4	3	0	2	5	1	1	1	3	Previously was an agility dog, would do training 2 times a week. Lots of trick training too. Less training now she's older. No longer doing agility.
35	2	2	Hungary	2	3	Parson Russell Terrier	1	1	1	38	7	11	14	0.785714	1	2	1.5	0	2	1	2	4	0	3	1	5	3	4	1	1	5	1	5	1	1	5	5	1	5	2	2	1	4	5	1	0.5	1	4	Flyball, puller, frizbi
49	2	2	Hungary	2	3	Parson Russell terrier	1	1	1	32	6.5	12	14	0.857143	2	2	2	0	2	1	2	4	0	5	5	5	5	5	1	4	4	1	4	1	1	5	4	4	5	1	4	1	3	2	1	0.5	2	5	Agility,futás
63	2	3	USA	2	2	Parson Russell Terrier	1	2	1	34.29	6.12	13	14	0.928571	2	2	7	0	2	3	2	4	0	5	4	5	4	4	2	1	3	1	4	2	1	5	4	1	5	4	5	1	5	5	1	0.5	2	3	Dog agility, Previously dock diving lur coursing, barn hunt earthdog, carting
72	2	3	USA	5	3	Parson Russell Terrier	1	2	1	34.29	7.26	12	14	0.857143	1	2	2	0	1	3	2	4	0	3	5	5	4	4	1	1	5	4	4	1	1	5	5	5	5	5	3	1	4	5	1	0.25	2	3	Used to do conformation/rally, still do barn hunt and scent work
23	2	3	Hungary	3	3	Pekingese	3	4	0	20	7	15	13	1.15385	1	2	7	0	4	1	2	1	1	5	3	4	4	3	3	4	5	1	4	2	5	1	4	1	1	3	3	1	3	1	0		0
57	2	2	Hungary	2	3	Pekingese	3	3	0	23	6	13	13	1	2	2	0.5	0	2	1	1	1	0	5	2	1	2	1	1	1	1	1	1	1	1	5	1	1	1	5	5	1	5	1	0		0
19	2	2	Hungary	1	3	Pekingese	3	3	1	30	6	11	13	0.846154	1	2	0.83	0	5	3	1	4	1	5	2	1	1	1	1	3	4	1	3	1	1	5	5	1	1	2	4	1	4	1	1	3	1	3	Terelés
50	2	3	Hungary	2	3	Pekingese	3	4	0	17	4	9	13	0.692308	1	2	0.5	0	2	3	3	4	0	5	5	5	5	1	1	1	1	1	4	1	4	2	4	1	1	1	3	0	1	0	0		0
74	2	3	USA	2	3	Pembroke welsh corgi	2	3	0	29.21	13	9	13	0.692308	1	2	0.5	0	4	3	3	4	0	3												6				2	3	0	4	3	1	6	2	3	Obedience
73	2	4	USA	1	3	Pembroke Welsh Corgi	2	2	1	27.94	8.165	11	13	0.846154	2	2	0.67	0	2	3	2	4	1	3	3	5	5	5	1	1	4	1	5	1	1	5	5	1	5	5	4	1	3	5	1	0.42	2	5	agility
30	1	2	Hungary	2	3	Pitbull terrier	1	4	0	51	22	10	14	0.714286	2	2	1	0	4	3	4	4	0	3	4	3	2	1	1	1	4	1	4	2	3	3	4	1	1	3	3	1	3	1	0		0
70	2	3	USA	3	3	Polish Lowland Sheepdog	2	2	1	57.15	19	9	13	0.692308	1	1		0	2	3	2	4	1	4	4	5	3	5	1	1	4	1	4	1	1	5	5	5	5	4	4	1	4	5	1	1	2	2	Conformation, herding, tracking, obedience, rally, lure coursing, barn hunt
32	2	3		2	3	PomChi	3	4	0	25.4	5.9	13	13	1	1	2	3	0	6	3	2	4	1	3	4	4	1	1	2	2	2	1	4	1	5	1	3	1	1	2	3	0	1	1	0		0
62	3	3	USA	2	3	Portuguese Water Dog	2	2	1	50.8	21	13	13	1	2	1		0	1	1	3	4	1	3	5	5	5	5	1	1	5	1	5	3	1	5	5	4	5	5	5	1	5	3	1	8	2	5	agility, conformation
74	2	3	USA	2	3	Portuguese Water Dog	2	2	1	53.34	17	14	13	1.07692	2	2	2	0	2	3	1	4	0	3	4	5	4	3	1	1	4	5	5	1	1	5	4	1	5	5	5	1	3	5	1	0.5	2	3	Nose Work, previously did agility and rally
64	2	2	Hungary	5	3	pug	3	4	0	30	7	8	13	0.615385	2	2	4	0	3	1	1	4	0	3	2	5	4	1	1	1	5	2	3	1	5	1	1	1	1	1	3	1	3	2	0		0
28	2	3	Hungary	1	1	pug	3	4	0	29	10	7.5	13	0.576923	2	2	6	0	5	1	1	4	0	5	3	5	1	1	1	2	4	1	4	1	5	1	4	1	1	1	4	0	2	1	0		0
33	2	2	Austria	1	1	pug	3	4	0	31	9.5	9	13	0.692308	2	2	1	0	4	1	2	4	0	5	1	5	1	1	1	1	5	3	3	1	1	5	3	1	1	1	5	0	1	0	0		0
40	1	3	Hungary	2	3	pug	3	3	0	30	7	14	13	1.07692	2	2	3	0	4	1	1	4	0	5	1	1	1	1	1	1	1	1	1	1	1	5	1	1	1	1	4	0	2	1	0		0
54	2	3	Austria	1	1	pug	3	3	1	30	7.5	9	13	0.692308	1	1		0	2	1	2	4	1	5	3	5	3	1	1	1	5	3	3	1	1	5	2	1	1	3	5	1	3	1	0		0
35	2	3	Hungary	5	3	pug	3	4	0	30	7	11.5	13	0.884615	2	2	3.5	1	5	1	2	4	1	5	5	5	5	5	1	1	5	1	1	1	4	2	1	1	1	5	2	0	1	3	1	4	1	4	Engedelmes és ügyességi ágazat
72	1	3	Hungary	2	3	Puli	2	3	0	43	16	13	13	1	2	2	0.83	0	2	3	1	1	0	3	3	5	3	1	1	1	1	1	1	1	1	5	1	1	1	4	4	1	5	5	1	0.67	1	4	Agility és terelés
23	2	3	Hungary	2	3	Puli	2	4	0	47	15	9	13	0.692308	1	1		1	2	2	4	3	1	3	2	1	1	2	1	1	5	1	4	2	2	4	4	1	1	3	2	1	5	1	0		0
34	2	3	Hungary	2	3	Puli	2	4	0	45	15	16	13	1.23077	1	2	4	0	3	3	2	3	1	3	2	2	2	1	1	1	2	1	1	2	1	5	2	1	1	3	1	0	2	1	0		0
45	2	3	Hungary	2	3	Puli	2	1	1	43	13	9	13	0.692308	1	2	1	0	2	1	2	4	0	4	1	5	3	5	1	1	1	1	1	1	1	5	4	1	5	2	4	1	5	5	1	0.3	2	5	terelés, agility, hoopers, mentőkutyás munka, nyomkövetés, engedelmes munka, obedience, szarvasgomba-keresés
48	2	2	Hungary	2	3	Puli	2	4	0	35	11	11	13	0.846154	2	2	1.5	0	4	1	3	1	0	5	1	4	3	1	1	1	3	1	1	1	5	1	3	1	1	1	3	1	4	5	1	4	1	4	Agility, irányítás, trükk tanfolyamok
48	2	2	Hungary	2	3	Puli	2	4	0	35	10	11	13	0.846154	2	2	1.5	0	4	1	3	2	0	5	4	5	4	1	1	1	3	1	1	1	3	3	4	1	1	2	4	1	4	5	1	4	1	4	Agility, irányítás és trükktanfolyamok
27	2	3	Hungary	2	3	Puli	2	4	0	50	18	15	13	1.15385	1	2	8	0	3	3	1	3	0	5	3	4	1	4	1	1	1	4	1	5	1	5	2	1	1	5	2	1	4	1	0		0
23	2	2	Hungary	3	3	Puli	2	4	1	40	17	10	13	0.769231	1	1		0	4	2	4	4	1	3	1	1	3	2	1	1	5	5	1	4	1	5	1	1	1	1	3	0	1	2	0		0
45	2	3	Hungary	1	1	Puli	2	1	1	38	10.5	15	13	1.15385	2	2	1.5	0	2	1	4	4	1	4	1	3	4	1	1	1	1	1	1	1	1	5	2	1	4	2	5	0	1	5	1	0.33	1	5	terápiás munka, terelés, agility, flyball
73	1	3	Hungary	5	3	Puli	2	3	0	43	15	13	13	1	2	2	0.83	0	3	3	1	4	0	3	4	5	1	1	1	1	1	1	1	1	1	5	1	1	1	5	4	1	4	5	1	1	1	4	agility és terelés
49	2	3	Hungary	3	3	Puli	2	2	1	38	7	10	13	0.769231	2	1		1	2	3	2	4	0	3	5	5	5	3	1	1	3	1	3	3	1	5	1	4	3	5	5	0	5	1	1	1	2	5	10 km gyaloglás
59	2	3	USA	5	4	Puli	2	2	1	36.25	12	9	13	0.692308	2	2	4	0	1	1	3	4	1	3	2	5	1	5	1	1	1	1	5	1	1	5	1	1	5	1	2	1	3	5	1	1	2	2	agility, she has done herding in past
67	2	2	USA	2	3	Puli	2	2	1	39.37	15	11	13	0.846154	1	1		0	2	1	3	4	0	4	5	5	4	3	2	2	3	3	3	4	1	5	4	1	5	5	2	1	2	5	1	1	2	3	Conformation, herding, agililty
60	2	3	Hungary	2	3	Pumi	2	3	1	41.5	12	11	13	0.846154	1	2	10	2	2	3	2	4	1	3	5	5	5	5	1	3	3	5	4	1	1	5	5	5	3	5	3	1	3	5	1	0.33	1	4	Agility
46	2	3	Hungary	2	3	Pumi	2	3	0	50	20	14	13	1.07692	2	2	2	0	4	2	2	4	0	3	3	4	1	1	1	1	5	1	3	3	1	5	2	1	1	1	2	1	2	1	0		0
19	2	4	Hungary	1	3	Pumi	2	3	0	46	12	7	13	0.538462	1	2	2	0	2	3	1	4	0	5	4	4	5	3	1	2	4	1	5	2	1	5	5	1	1	3	4	1	2	3	0		0
37	2	3	Portugal	1	1	Rhodesian ridgeback	1	3	1	68	40	11	13	0.846154	1	2	1	0	2	1	1	4	0	3	4	5	4	5	1	1	2	1	5	4	1	5	5	1	2	3	4	0	1	1	0		0
32	2	3	USA	2	3	Rhodesian Ridgeback	1	2	1	80	44	7	13	0.538462	1	2	1	0	2	3	2	4	1	3	4	3	3	2	2	2	4	4	3	3	3	3	5	1	2	4	3	1	2	1	0		0
68	2	3	USA	2	3	Rhodesian Ridgeback	1	3	1	72.39	43	10	13	0.769231	1	2	8	0	2	3	2	4	1	3	5	5	4	4	3	2	5	3	5	4	1	5	5	1	5	3	2	1	2	5	1	12	1	4	Agility (recently retired), Rally Obedience, Scentwork, Fastcat
71	2	3	USA	2	3	Rhodesian Ridgeback	1	2	1	66	32	10	13	0.769231	2	2	6	0	2	3	2	4	0	5	4	5	5	3	1	1	5	1	4	1	1	5	5	1	5	3	4	1	2	5	1	0.5	2	4	Agility, rally, obedience, scentwork
61	2	2	Germany	4	3	Romanian Carpathian Shepherd Dog	1	4	0	58	32	16	11	1.45455	2	2	6	2	6	3	2	4	1	3	4	3	2	3	1	1	5	1	1	4	5	1	1	1	1	2	3	0	1	0	0		0
61	2	3	Hungary	2	3	Rottweiler	2	3	1	65	50	10	9	1.11111	1	1		2	2	3	2	4	0	3	3	5	4	2	1	1	2	1	4	3	1	5	1	5	4	1	3	1	2	5	1	2	1	4	BH vizsga, IGP, mantrailing, szarvasgomba keresés, Nose Works
49	2	2	Hungary	2	1	Rottweiler	2	2	1	62	38	8.5	9	0.944444	2	2	2.5	0	2	1	4	4	1	3	5	5	4	5	1	1	3	1	4	4	1	5	5	1	5	4	5	1	4	5	1	0.5	1	5	IGP, mantrailing
69	2	3	USA	5	4	Rottweiler	2	1	1	52.07	29.48	12	9	1.33333	2	2	10	0	2	3	2	4	1	3	5	5	5	5	1	1	5	1	1	1	1	5	5	3	5	3	5	1	3	5	1	0.3	2	5	Agility, rally, obedience, tracking
66	2	3	USA	2	3	Rottweiler	2	1	1	56	30.84	9	9	1	2	2	2	0	2	3	2	4	0	4	4	5	5	5	1	1	5	1	5	3	1	5	5	1	5	4	4	1	4	5	1	2	2	5	agility, obedience, rally, carting, nose work, barn hunt
65	2	3	USA	2	3	Rottweiler	2	1	1	67	40	7	9	0.777778	2	2	2	0	2	3	2	4	1	4	4	5	4	4	1	1	5	1	5	4	1	5	5	1	5	5	4	1	5	4	1	0.3	2	5	agility, herding, scent work, barn hunt, swimming
47	2	3	Hungary	3	3	Rough collie	2	3	1	45	20	7	13	0.538462	2	2	1	0	2	1	3	2	1	4	4	3	2	1	1	1	5	1	2	1	1	5	1	1	5	5	5	1	4	5	1	1	2	3	terápiás kutya
60	1	3	Hungary	2	3	Rough collie	2	2	1	54	24	12	13	0.923077	1	2	1	0	2	3	2	4	1	3	2	3	2	1	1	1	2	1	2	1	1	5	2	1	3	1	1	0	1	3	1	1	1	4	Agility, túrázás
51	2	3	Hungary	2	3	Rough collie	2	3	1	51	19	13.5	13	1.03846	2	2	3	0	2	3	1	3	0	3	5	5	5	5	1	1	4	1	5	4	1	5	3	1	4	5	3	1	5	5	1	0.25	1	4	Trükkök, terelés, úszás, vízi apport, triflakeresés, engedelmes stb.
44	1	3	Hungary	3	3	Rough collie	2	2	1	55	18	15	13	1.15385	2	2	8	1	2	3	2	4	0	3	3	5	4	4	1	2	4	1	3	3	1	5	5	3	1	5	2	1	2	3	1	0.25	1	4	Engedelmes
74	2	3	USA	2	3	Rough collie	2	3	1	63	26	11	13	0.846154	1	1		0	2	3	2	4	0	3	5	5	3	5	1	1	5	1	4	1	1	5	5	3	5	4	3	1	4	3	1	6	1	3	obedience,barn hunt, tracking
52	2	3	Hungary	3	3	Russian Black terrier	1	1	1	72	50	7	14	0.5	2	2	0.75	0	2	3	3	4	0	3	3	5	3	1	1	1	5	1	1	1	4	2	4	1	3	1	3	0	1	4	0		0
50	2	3	Hungary	3	3	Samoyed	1	3	1	54	26	13	13	1	2	2	9	2	2	3	2	4	0	3	5	5	2	2	1	1	5	1	3	1	1	5	4	2	5	5	3	0	1	5	0		0
50	2	3	Hungary	3	3	Samoyed	1	3	1	57	28	9	13	0.692308	2	1		1	1	3	3	4	0	3	3	5	4	4	1	1	5	1	3	1	1	5	5	5	3	5	3	0	2	5	0		0
50	2	3	Hungary	3	3	Samoyed	1	3	1	54	24	8	13	0.615385	2	1		2	1	3	3	4	0	3	4	5	4	4	1	1	5	3	3	1	1	5	5	5	4	5	3	0	2	5	0		0
52	2	3	Hungary	2	3	Samoyed	1	3	0	45	26	10	13	0.769231	2	2	0.5	0	4	2	4	4	0	5	4	2	4	1	1	1	5	1	1	1	1	5	4	1	1	1	3	0	1	1	0		0
73	2	3	USA	2	3	Samoyed	1	1	1	55	23.13	8	13	0.615385	1	1		1	2	3	2	4	0	5	2	2	2	2	1	1	2	1	2	1	1	5	2	1	2	4	2	1	1	5	1	0.5	2	5	Obedience and rally - have done agility and nosework in the past
40	2	4	USA	2	3	Samoyed	1	2	1	54.61	19	7	13	0.538462	2	2	0.58	0	2	1	3	4	1	4	3	2	2	3	1	1	3	1	5	1	1	5	5	1	5	3	4	1	2	3	1	0.5	2	5	Agility, herding, rally, obedience, scentwork. Barn hunt
77	2	3	USA	4	3	Samoyed	1	2	1	58	24.95	14	13	1.07692	2	2	7	1	2	1	3	4	1	5	4	5	3	2	1	1	5	3	4	1	1	5	5	1	5	5	3	1	2	5	1	0.5	2	3	Conformation, Obedience, Rally, Herding, Therapy Dog still
77	2	3	USA	4	3	Samoyed	1	2	1	58.42	30.84	12	13	0.923077	1	2	8	0	1	1	3	4	1	5	2	5	3	3	1	1	5	4	4	1	1	5	5	1	5	2	3	1	2	5	1	0.5	2	3	Conformation, Obedience, Rally, Scent work, Therapy work
77	2	3	USA	4	3	Samoyed	1	2	1	48	24.49	12	13	0.923077	2	2	6	0	1	1	3	4	1	5	5	5	4	4	1	1	5	4	4	1	1	5	5	1	5	5	3	1	3	5	1	0.5	1	1	Conformation, Obedience, Rally, Scent Work, Tricks,
50	2	3	Hungary	3	3	Samoyed	1	3	1	54	26	13	13	1	2	2	9	2	2	3	2	4	0	5	5	5	4	4	1	1	5	1	3	1	1	5	1	3	3	4	4	0	1	5	0		0
66	2	3	USA	2	3	Schipperke	2	2	1	27.94	5	14	13	1.07692	2	2	7	0	2	3	2	4	0	3	5	5	4	3	1	1	3	1	3	3	1	5	4	2	5	2	3	1	2	5	1	0.5	1	1	All retired: conformation, agility, rally, barn hunt, fastcat
66	2	3	USA	2	3	Schipperke	2	2	1	27.94	6	8	13	0.615385	2	2	7	0	2	3	3	4	0	3	4	5	5	4	1	1	4	1	3	3	1	5	5	3	5	2	3	1	2	5	1900-01-01	0.5	2	4	Agility, nose work, fast cat, retired conformation
47	2	2	Hungary	1	2	Scottish Terrier	1	3	1	25	10	13	14	0.928571	2	2	10	1	2	1	2	4	0	3	5	5	5	3	1	1	4	1	4	1	1	5	1	5	1	1	5	1	3	2	1	1	1	3	Coursing, agility, fegyelmező munka, kiállítás
47	2	2	Hungary	1	2	Scottish Terrier	1	2	1	28	12	7.5	14	0.535714	2	1		1	1	1	3	4	0	3	5	5	4	3	1	1	1	1	5	1	1	5	1	5	5	1	5	1	4	5	1	1	1	4	Coursing, agility, küllem kiállítás
34	2	3	USA	2	3	Sealyham Terrier	1	2	1	27.3	10	8	14	0.571429	2	2	1	0	2	3	1	4	0	5	2	3	2	2	1	1	2	1	2	2	1	5	3	1	2	3	4	1	5	3	1	1	2	3	Agility, fastcat
33	1	3	Hungary	2	1	Shetland Sheepdog	2	3	1	37	9	8	13	0.615385	2	2	1	0	2	1	1	1	1	5	4	5	5	3	1	1	2	1	4	1	1	5	4	1	2	4	5	1	5	2	0		0
33	2	2	Hungary	1	1	Shetland Sheepdog	2	3	1	43	15	9	13	0.692308	1	2	4	0	2	1	3	4	0	5	1	5	1	1	1	1	1	1	1	1	1	5	1	1	1	5	5	1	3	0	0		0
33	2	2	Hungary	1	1	Shetland Sheepdog	2	3	1	34	7	12	13	0.923077	2	2	12	1	3	1	2	4	1	5	1	1	1	1	1	1	1	1	1	1	1	5	1	1	1	1	5	0	1	5	1	3	1	4	Tenyész szuka volt, emellett rendszeresen járt kiállításra és óvodai terápiás kiskutyaként dolgozott
31	2	3	Hungary	2	2	Shetland Sheepdog	2	2	1	39	8.5	13.5	13	1.03846	1	2	3	0	2	1	2	4	0	3	4	5	4	4	1	2	5	1	5	1	1	5	5	1	5	5	5	1	3	5	1	3	1	3	Agility, k99, dog dancing
51	2	3	Hungary	2	3	Shetland Sheepdog	2	1	1	36	8	11	13	0.846154	2	1		0	2	3	4	4	0	5	1	5	5	5	1	1	5	1	5	1	1	5	5	1	5	5	3	1	3	5	1	0.3	1	5	Agility
23	2	3	Austria	2	2	Shetland Sheepdog	2	3	1	35	5.4	10	13	0.769231	2	2	6	0	2	1	2	4	1	4	1	5	5	3	1	1	2	1	5	1	1	5	5	1	5	4	4	1	4	5	1	1	1	2	Agiltiy, SAR, Obedience, Dummy Search
69	2	3	USA	2	3	Shetland Sheepdog	2	2	1	33.75	15	13	13	1	2	2	8	2	2	1	2	4	1	4	5	5	5	4	1	1	4	1	5	1	1	5	5	5	5	4	3	1	1	3	1	3	2	4	Scent Work and agility
72	2	3	USA	2	3	Shetland Sheepdog	2	2	1	30	9	7	13	0.538462	1	2	3	0	2	3	2	4	1	3	5	5	5	5	2	1	5	4	5	1	1	5	5	1	5	5	3	1	5	5	1	0.2	2	5	Agility, sheepherding, pulling a cart, trick dog
69	2	3	USA	2	3	Shetland Sheepdog	2	2	1	30	22	13	13	1	1	2	9	0	2	1	4	4	0	4	5	5	5	3	1	1	4	1	5	1	1	5	5	1	5	4	3	0	1	3	1	2	2	3	Scent Work, previously agility
71	2	3	USA	5	4	Shetland Sheepdog	2	2	1	35.56	8.62	9	13	0.692308	2	2	3	0	2	1	2	4	1	4	5	5	4	5	1	1	5	1	3	1	1	5	5	1	5	4	1	1	1	5	1	1	2	4	Agility, Scent Work, Rally Obedience, Obedience, Conformation
41	2	3	USA	2	3	Shetland Sheepdog	2	2	1	38.26	7.9	12	13	0.923077	2	2	1.5	0	2	1	2	4	0	3	4	5	3	4	1	1	2	1	4	3	1	5	5	2	5	5	2	1	3	5	1	0.25	2	4	Scent work, obedience, herding, coursing, ratting
61	2	3	Canada	1	3	Shetland Sheepdog	2	2	1	38.73	11.34	12	13	0.923077	1	1		0	2	3	2	4	0	4	5	5	4	3	3	2	3	1	4	2	1	5	5	3	5	5	2	1	4	5	1	0.2	1	2	Agility, Rally, Obedience, Lure, Trick dog
35	1	2	Hungary	3	3	Shiba Inu	1	3	1	43	10	9	13	0.692308	1	2	3	0	2	3	2	1	1	3	4	4	4	1	2	4	5	3	3	1	1	5	1	1	1	3	3	1	3	2	0		0
41	2	3	Hungary	2	1	shiba inu	1	3	0	41	15	7.5	13	0.576923	2	2	0.5	0	3	1	1	4	0	5	4	5	4	1	1	1	3	1	4	1	2	4	5	1	1	3	4	1	3	1	0		0
23	2	2	Hungary	1	1	Shiba inu	1	4	0	30	8	9	13	0.692308	1	2	7	0	6	1	4	4	0	5	4	4	5	2	2	2	5	2	3	1	5	1	4	1	1	3	3	0	1	1	0		0
35	2	3	Hungary	2	3	Shiba inu	1	3	1	25	15	10	13	0.769231	1	2	1	0	2	1	1	4	0	1	4	5	4	1	1	3	4	3	4	1	1	5	5	1	1	4	1	0	1	2	0		0
44	2	3	Hungary	1	1	shiba inu	1	3	1	38	9	10	13	0.769231	1	2	1.5	0	2	1	2	4	0	3	3	4	4	3	3	3	3	3	3	3	3	3	3	1	2	3	5	1	3	3	1	1	2	4	agility, hoopers, scent work, szarvassgomba keresés
29	1	2	Hungary	2	2	Shiba Inu	1	3	1	32	8	15	13	1.15385	2	2	0.58	0	2	1	1	4	0	5	5	5	5	2	1	1	3	1	4	1	1	5	3	1	1	4	5	0	2	2	0		0
22	1	3	Hungary	2	2	Shih-Tzu	3	3	0	30	8	9	13	0.692308	2	2	0.67	0	3	1	1	1	1	5	2	2	4	4	1	1	5	2	4	1	4	2	4	1	1	1	4	0	2	0	0		0
31	2	3	Hungary	1	1	Shih-tzu	3	4	0	30	5.6	9	13	0.692308	2	2	5	0	4	1	1	4	1	5	1	1	4	1	1	1	4	1	4	1	2	4	4	1	1	1	5	1	3	1	0		0
42	1	3	Hungary	2	3	Siberian husky	1	4	0	60	27	11	13	0.846154	1	2	5	0	3	3	4	4	0	5	4	5	4	3	1	1	4	1	3	1	4	2	4	1	3	1	4	0	2	1	1	5	1	3	Canicross, Bikejöring
35	2	3	Hungary	2	3	Siberian husky	1	4	0	51	20	14	13	1.07692	2	2	0.58	0	3	3	1	4	1	3	4	4	4	2	2	2	5	1	3	5	1	5	5	1	3	3	3	1	3	3	1		1	5	Canicross, bikejöring, obedience, agility, dog dancing
39	2	3	Hungary	3	3	Siberian husky	1	4	0	52	20	10	13	0.769231	2	1		1	3	2	3	4	0	3	5	4	4	2	1	2	4	1	3	1	2	4	4	1	2	3	3	1	3	2	1	0.67	2	4	Engedelmes sport, agility, futás
28	2	3	Norway	3	3	Siberian husky	1	2	1	55	21	11	13	0.846154	1	2	11	1	2	3	2	4	0	5	5	5	3	4	1	1	5	1	3	1	1	5	5	4	3	1	3	0	2	1	1	1	1	5	Canicross, scooter, kutzaszanhajtas
34	2	3	USA	2	3	Siberian Husky	1	4	1	58.42	31.75	13	13	1	1	2	2	0	3	1	3	4	1	4	4	5	3	4	1	1	5	1	5	1	1	5	4	1	3	1	3	1	3	3	1	4	2	2	Obedience/rally
41	2	4	USA	2	3	Silken Windhound	1	1	1	57.15	15.4221	8	12	0.666667	1	1		1	2	1	2	4	1	3	3	4	5	4	1	1	5	1	5	1	1	5	4	4	5	5	3	1	3	5	1	0.5	2	3	Racing, nose work, tricks
62	2	3	USA	3	3	Sloughi	1	3	1	71.12	30.39	7	13	0.538462	1	1		0	2	1	2	4	1	3		5		5	1		5	1		1	1	5	5	1	5	3	5	1	3	3	1	0.5	1	4	Shows; Obedience; Trickdog
39	2	3	Hungary	1	1	Small Munsterlander	2	1	0	50	17	8	13	0.615385	2	2	1	0	7	1	1	4	0	5	3	4	5	3	1	1	5	1	5	3	5	1	3	1	1	5	5	1	5	2	0	1	2	5	túra, trükkök, kereső játék
44	1	3	Hungary	3	3	Smooth collie	2	2	1	55	20	10	13	0.769231	2	2	9	1	2	3	3	4	0	3	5	5	3	4	1	4	3	1	5	2	1	5	5	5	3	5	2	1	3	3	1	0.3	2	4	engedelmes, agility, terelés
63	2	3	USA	2	3	Spanish Water Dog	2	2	1	45	15	13	13	1	2	2	0.67	0	2	1	2	4	1	4	5	5	5	3	1	3	3	1	5	2	1	5	5	1	5	4	5	1	5	3	1	0.5	2	5	dock diving, agility, disc dog, barn hunt, scent work
49	2	2	Hungary	2	3	Staffordshire bull terrier	1	3	1	45	21	10	12	0.833333	1	2	9	0	2	1	2	4	0	3	3	5	3	3	1	1	3	1	5	1	1	5	5	1	5	5	4	1	5	5	1	1.5	1	4	Canicross, falmászás, coursing, tavolugrás, magasugrás, szánkó sprint, bikejöring, pici obed (csak hobbi szinten magánórán)
49	2	2	Hungary	2	3	Staffordshire bull terrier	1	3	1	42	19	9	12	0.75	2	1		0	2	1	3	4	0	3	3	5	3	3	1	1	3	1	5	3	1	5	5	1	5	5	4	1	5	5	1	0.92	1	4	Ugyanazok, mint Tengivel.
55	2	2	Slovakia	3	3	Staffordshire bull terrier	1	3	1	38	14	14	12	1.16667	2	2	7	0	2	1	2	4	0	5	5	5	5	3	1	1	5	1	4	4	1	5	1	1	3	4	4	1	4	1	0	0.5	2	4	túra, futás
24	2	2	Hungary	2	3	Staffordshire bull terrier	1	3	1	43	20	10	12	0.833333	1	2	7	0	2	3	2	1	1	4	3	4	4	2	1	4	4	1	4	4	1	5	4	4	3	3	3	1	5	5	1	0.33	1	5	Őrző-védő, agility, hoopers, engedelmes munka, rally obedience, puller, trükk tanítás
35	2	3	Hungary	2	1	Standard Poodle	2	4	0	36	14	9	14	0.642857	1	2	1	0	3	1	1	4	0	3	4	5	5	3	1	1	5	1	5	1	4	2	4	1	5	5	5	1	5	5	1	1.5	1	3	agility, rally obedience, engedelmes képzés
56	2	3	Hungary	1	3	Standard Poodle	2	3	0	45	16	8	14	0.571429	1	1		0	4	1	2	4	0	4	3	5	5	3	1	1	4	3	5	1	3	3	5	1	5	2	4	1	3	5	1	0.3	0	5	Obedience, dog dancing
65	2	3	Hungary	1	1	Standard Poodle	2	1	1	38	11	9	14	0.642857	2	2	2	0	2	1	1	4	0	5	2	2	2	1	1	1	2	2	2	1	1	5	2	1	2	4	5	1	5	5	1	0.33	2	5	Agility, hoopers
46	2	3	Hungary	2	3	Standard Poodle	2	3	1	40	12	11	14	0.785714	2	2	6	0	2	3	2	4	1	3	2	2	2	2	1	1	2	2	2	2	1	5	1	1	1	3	4	0	3	1	0		0
36	2	3	Hungary	2	1	Standard Poodle	2	3	0	36	14	10	14	0.714286	1	2	0.5	0	3	1	1	4	0	3	3	5	5	3	1	1	5	3	5	1	4	2	5	1	4	5	5	1	5	5	1	1.5	1	4	rally obedience, agility, általános engedelmes kutyaiskolai foglalkozások
71	2	3	USA	2	3	Standard Poodle	2	2	1	62.87	28.58	12	14	0.857143	1	2	9	0	2	1	4	4	0	5	5	5	5	5	1	1	5	1	5	1	1	5	5	5	5	5	4	1	1	5	1		2	4	Agility, rally
61	2	3	USA	2	3	Standard Poodle	2	2	1	35.56	6	15	14	1.07143	2	2	0.5	0	2	1	2	4	0	5	3	5	4	2	1	1	4	4	4	2	1	5	4	1	5	3	3	1	1	5	0		0
31	2	3	Hungary	3	3	Standard Poodle	2	3	1	41	8.3	9	14	0.642857	2	2	1.5	0	2	1	3	4	0	5	3	4	4	1	1	1	5	4	4	1	1	5	4	1	4	3	3	0	2	5	1	0.67	2	4	agility
33	2	3	Slovakia	1	3	Standard Poodle	2	3	0	40	7	14	14	1	2	2	12	1	2	1	4	4	1	5	1	1	1	1	1	1	1	1	1	1	5	1	1	1	1	1	4	1	1	2	0		0
53	2	2	Hungary	2	3	standard schnauzer	1	2	1	50	20	7	14	0.5	1	1		0	2	2	2	4	0	5	4	5	3	4	1	1	5	1	3	4	3	3	5	4	3	3	2	1	3	1	0		0
66	2	2	Hungary	2	3	Standard Schnauzer	1	3	1	45	17	7	14	0.5	2	2	4	0	1	1	2	4	1	5	3	5	5	1	1	1	5	1	3	3	1	5	4	1	1	2	4	0	2	1	1	6	1	3	Engedelmes
39	2	3	Hungary	3	3	tibetan mastiff	1	3	1	72	60	11	8	1.375	1	2	5	1	5	3	2	4	1	3	3	5	4	3	1	1	3	2	3	3	4	2	3	1	1	3	3	0	1	1	0		0
60	2	2	Hungary	2	3	Tibetan terrier	2	2	1	34	12	9	14	0.642857	2	2	6	1	2	1	2	4	1	5	2	2	2	1	2	1	2	1	1	1	1	5	2	2	1	1	1	1	2	5	1		2	5	Dog Dancing, Puller
42	2	3	Hungary	1	2	tibetan terrier	2	3	1	39	9	7	14	0.5	2	2	1	0	2	1	1	4	0	3	4	5	5	4	1	1	5	3	5	1	1	5	4	1	3	5	5	1	4	2	0		0
69	1	3	Hungary	2	3	Transylvanian hound	1	1	1	65	30	9	12	0.75	1	2	6	0	2	3	2	4	0	3	4	5	4	5	1	2	5	1	5	2	1	5	3	1	4	5	4	1	4	5	1	0.3	0	4	mantrailing, nose work , rom kutatás
48	2	3	Hungary	2	3	Transylvanian hound	1	1	1	59	25	12	12	1	2	2	8	1	2	3	2	4	0	1	3	5	2	5	1	1	5	3	5	1	3	3	5	5	5	5	4	1	4	5	1	1.5	1	3	utánkeresés, nagyvadas vadászat
49	2	3	Hungary	3	3	Vizsla	2	4	0	60	23	12.5	13	0.961538	1	1		0	3	3	4	3	0	3	4	5	1	5	1	1	3	1	5	3	5	1	3	1	5	1	3	1	2	5	1	0.25	1	3	Vadászat, engedelmességi képzés, romkutatás, frizbi verseny
50	2	3	Hungary	3	3	Vizsla	2	3	0	57	26	9	13	0.692308	2	2	0.5	0	2	1	1	3	0	5	4	5	5	2	2	2	5	1	4	1	1	5	4	1	1	5	4	1	5	5	1	4	2	4	mantrailing, rally obedience
50	2	3	Hungary	3	3	Vizsla	2	3	0	57	26	10	13	0.769231	2	2	0.5	0	2	1	1	4	0	5	4	5	5	3	1	1	5	1	4	1	3	3	4	1	1	5	4	1	5	5	1	7	2	5	Rally ovedience, mantrailling, engedelmes
57	1	2	Hungary	3	3	Vizsla	2	1	1	60	30	8	13	0.615385	2	1		1	1	2	2	4	0	4	5	5	4	5	1	1	4	1	5	1	1	5	4	5	5	1	4	1	3	5	1	1	0	3	Vadászat
56	2	3	Hungary	1	1	Vizsla	2	1	0	58	23	8	13	0.615385	2	2	0.5	0	4	1	1	4	0	5	3	3	3	3	1	1	3	1	3	1	3	3	1	1	1	1	4	1	4	2	0		0
38	1	2	Hungary	3	3	Vizsla	2	1	1	55	22	10	13	0.769231	2	2	4	1	2	1	2	4	1	5	4	5	4	3	1	1	4	1	3	1	1	5	4	2	1	3	3	1	1	5	1	1	2	4	terepfutás, vadászat
38	1	2	Hungary	3	3	Vizsla	2	1	1	57	24	7	13	0.538462	2	2	4	1	2	1	3	4	1	5	4	5	3	5	1	1	4	1	3	1	1	5	5	3	5	1	3	1	1	5	1	1	2	4	Terepfutás, Vadászat
44	2	3	Hungary	5	3	Vizsla	2	3	0	57	22	8	13	0.615385	2	2	1.5	0	5	1	4	4	0	5	4	4	4	3	3	1	5	1	4	1	4	2	4	1	1	1	4	1	4	1	0	1	2	3	Futás, úszás
48	2	3	Hungary	3	3	Vizsla	2	1	1	57	23	13	13	1	2	2	9	0	2	3	4	4	0	3	4	5	5	2	1	2	5	1	4	3	1	5	5	4	2	3	4	0	1	2	0		0
43	2	3	Hungary	2	3	Vizsla	2	1	1	68	32	11	13	0.846154	1	2	2	0	3	3	2	4	0	5	2	4	3	3	1	1	4	1	5	1	3	3	5	1	5	3	3	1	3	5	1	1.5	1	4	Agility, obedience, rally obedience
49	2	3	Hungary	3	3	Vizsla	2	4	0	70	28	12	13	0.923077	1	2	2	0	4	3	4	4	1	5	5	5	3	3	1	1	4	3	5	2	3	3	3	1	3	1	3	1	3	1	0		0
27	2	3	Portugal	1	1	Vizsla	2	4	0	54.5	20	11	13	0.846154	2	2	1	0	3	3	3	4	1	3	1	1	2	1	1	1	1	1	4	1	5	1	2	1	3	1	3	1	5	5	1	0.42	2	4	Agility, puller, rally obedience, mantrailing, dog dancing, agárpálya, nose work
39	2	3	Hungary	5	3	Vizsla	2	1	1	61	25	12	13	0.923077	1	2	9	0	2	3	4	4	1	3	3	4	4	5	1	1	4	1	3	3	1	5	4	3	4	4	2	1	3	2	0		0
48	2	3	Hungary	1	1	Vizsla	2	3	0	62	31	12	13	0.923077	1	2	0.58	0	4	1	1	4	0	5	1	5	1	1	1	1	5	1	4	1	1	5	1	1	2	5	5	1	4	2	1	0.75	2	4	agility rövid ideig, futás, túrázás, hoopers, gyógytorna
37	2	3	Hungary	2	4	Vizsla	2	1	1	40	20	7	13	0.538462	2	2	2.5	0	2	1	2	4	0	3	4	5	1	5	1	1	5	1	5	1	1	5	3	2	5	5	5	1	3	4	1	1	1	4	Szarvas Gomba keresés
50	2	3	Hungary	2	3	Vizsla	2	4	0	50	17	15	13	1.15385	2	2	1	0	5	1	2	4	1	3	3	3	4	4	2	2	5	2	4	2	4	2	4	1	4	3	3	0	3	1	1	1	1	3	Szimatmunka
49	2	3	Hungary	2	3	Vizsla	2	4	0	57	25	13	13	1	1	2	6	0	2	1	1	4	0	5	4	5	4	4	3	1	5	1	4	1	1	5	3	1	5	4	2	0	1	5	1	1.5	1	4	Nyomkövetés, erdei túrázás
48	2	3	Sweden	3	3	Vizsla	2	4	0	50	20	11.5	13	0.884615	2	2	1.5	0	5	1	1	4	0	5	3	5	1	1	1	1	5	1	1	1	4	2	3	1	1	1	4	0	1	0	0		0
41	1	3	Hungary	3	3	Vizsla	2	3	0	50	24	10.5	13	0.807692	1	2	1	0	2	1	3	4	0	5	4	2	3	2	2	2	4	2	3	2	3	3	3	2	3	3	4	1	4	5	1	1	2	3	agility, frizbi, szimat, vadász
61	2	3	Hungary	2	2	Vizsla	2	1	0	61	26	16	13	1.23077	2	1		0	2	3	2	4	1	3	5	5	5	4	1	3	3	1	3	1	3	3	3	1	3	1	5	1	4	5	1	2	1	4	Vadászkutya képzés ... inkább sportszerűen mint munkára
36	2	3	Belgium	3	3	Vizsla	2	4	0	58	23	9	13	0.692308	2	2	1	0	4	1	2	4	1	5	5	5	1	1	1	1	1	1	1	1	3	3	1	1	1	1	3	1	3	2	0		0
66	2	3	Canada	4	3	Vizsla	2	1	1	54.61	18	7	13	0.538462	2	2	0.92	0	2	1	1	4	0	5	2	3	3	3	1	1	3	1	3	3	1	5	3	1	3	5	4	1	2	2	1	0.5	2	5	Bird hunt and do activities that improve bird-hunting like walking 1.5 hrs on mountain behind our house where she searches, points and flushes abundant wild game birds; swimming in the river below our house where she practices water retrieves, retrieving specific hidden toys for her dunner
65	2	3	USA	5	3	Vizsla	2	2	1	55	24.95	14	13	1.07692	1	1		0	1	1	4	4	0	5	2	2	2	2	1	1	2	1	1	1	1	5	2	2	2	5	5	1	5	5	1	0.5	1	5	We trained & paricipated in AKC rally & obedience until he was 14 years old. He still goes for a long off leash walk everyday as well as some training exercises
77	2	3	USA	2	3	Vizsla	2	2	1	55	19.96	12	13	0.923077	2	2	1	0	2	1	2	4	0	5	4	5	5	5	1	1	5	1	5	2	1	5	5	1	5	4	4	1	4	5	1	0.25	2	5	Obedience, Rally, Scent work, Fetch
62	2	3	USA	2	3	Vizsla	2	1	1	60.96	23.59	8	13	0.615385	1	1		0	2	1	4	4	0	4	5	5	4	4	1	1	5	3	4	2	1	5	5	3	5	5	4	1	4	5	1	0.2	2	5	Agility, obedience, rally, nose work, hunt, FastCat
32	2	3	Italy	3	3	Vizsla	2	3	0	50	22	11	13	0.846154	2	2	2	0	4	3	4	4	1	5	2	4	2	4	1	1	4	1	4	1	4	2	5	1	2	2	4	1	2	4	0		0
58	2	3	Hungary	2	3	Welsh terrier	1	4	0	40	11	12	14	0.857143	1	2	1.5	0	2	3	2	3	0	1	5	4	3	1	1	1	1	1	1	1	1	5	1	1	1	3	3	1	5	2	0		0
57	2	2	Hungary	2	1	Welsh terrier	1	2	1	38	10	13	14	0.928571	2	2	5	1	2	1	2	4	0	5	1	5	2	1	1	1	5	1	2	1	2	4	2	1	1	1	5	1	3	1	0		0
57	2	2	Hungary	2	1	Welsh terrier	1	2	1	39	9	7	14	0.5	1	2	0.5	0	1	1	3	4	0	5	1	5	1	1	1	1	5	1	1	1	3	3	1	1	1	1	5	1	4	1	0		0
58	2	2	Hungary	2	1	Welsh terrier	1	2	1	37	11	13	14	0.928571	2	2	5	1	2	1	2	4	0	5	1	5	1	1	1	1	5	1	3	1	4	2	3	1	1	1	5	1	3	1	0		0
58	2	2	Hungary	2	1	Welsh terrier	1	3	1	38	10	7	14	0.5	1	2	0.5	0	1	1	3	4	0	5	1	5	1	1	1	1	5	1	2	1	4	2	2	1	1	1	5	1	3	1	0		0
59	2	3	Hungary	2	3	Welsh terrier	1	3	0	46	12	13	14	0.928571	1	2	1.17	0	2	3	2	4	0	3	4	4	3	2	1	1	1	1	1	1	1	5	1	1	1	1	3	1	5	2	0		0
51	2	3	USA	2	3	Welsh Terrier	1	2	1	36.83	7	10	14	0.714286	2	2	3	0	2	1	2	4	0	4	3	5	5	5	3	4	4	3	4	3	2	4	5	1	5	5	5	1	5	5	1	6	2	5	Scent Work, Rally, Obedience, Earthdog, Tracking, Therapy Dog
35	2	3	Austria	3	2	West Highland white terrier	1	4	0	35	5	15	14	1.07143	1	2	7	0	7	1	2	4	1	5	1	1	1	1	1	1	3	1	1	1	5	1	1	1	1	1	5	1	3	1	0		0
68	2	3	USA	2	3	West Highland White Terrier	1	2	1	27.94	8	12	14	0.857143	1	1		1	2	1	2	4	0	4	5	5	5	4	1	1	4	1	4	2	1	5	5	3	5	5	3	1	3	3	1	1	2	4	Agility, Scent Work, BarnHunt, Trailing&Locating
68	2	3	USA	2	3	West Highland White Terrier	1	2	1	26.67	7	15	14	1.07143	2	2	6	1	2	1	2	4	0	4	5	5	5	3	1	1	5	1	4	2	1	5	4	3	5	5	5	1	3	3	1	2	2	4	Rally obedience, agility, scent work, barn hunt
38	1	2	Hungary	2	3	Whippet	1	1	1	46	10	8	14	0.571429	2	2	1	0	2	1	2	3	1	1	5	5	5	5	1	1	1	1	1	1	1	5	5	1	5	4	3	1	3	5	1	1	2	3	Coursing, agárpálya
43	2	3	Hungary	3	3	Whippet	1	1	1	46	11	17	14	1.21429	2	2	10	1	2	1	2	2	0	3	1	5	1	4	1	1	1	1	2	1	5	1	1	2	2	4	5	1	3	0	1	1	1	5	Coursing
38	2	3	Hungary	1	1	Whippet	1	2	1	50	13	9.5	14	0.678571	1	2	1	0	2	1	4	1	0	5	5	5	4	1	1	1	4	3	1	1	1	5	5	1	1	2	5	1	3	2	0	2	1	4	Futás
38	2	3	Hungary	2	3	whippet	1	1	1	45.5	10	13	14	0.928571	2	2	6	0	2	1	2	4	0	5	4	5	2	5	1	1	5	1	3	1	1	5	4	1	5	5	3	1	5	5	1	1	1	5	Coursing, majd agility
44	2	3	Hungary	2	3	Whippet	1	4	0	60	18	7	14	0.5	1	2	2	0	6	3	3	4	0	3	1	2	1	1	1	1	2	1	2	1	2	4	1	1	2	3	5	1	3	2	0	2	2	5	Futás, bringázás, fitnesz
36	2	2	Hungary	3	3	Whippet	1	2	1	52	11	7.5	14	0.535714	2	2	3	0	2	1	2	4	0	5	5	5	5	3	1	1	5	1	1	1	1	5	5	1	1	2	4	0	3	2	0		0
26	2	3	Hungary	1	1	White Swiss Shepherd Dog	2	3	1	65	40	9	11	0.818182	1	1		0	2	3	1	4	0	5	5	5	2	1	1	1	5	1	3	2	2	4	5	1	3	1	4	1	3	5	0	0.25	2	4	kutyaiskola, séta
54	1	3	Hungary	2	3	White Swiss Shepherd Dog	2	3	1	50	41	9	11	0.818182	1	1		0	2	1	1	4	0	5	4	5	5	4	3	5	5	2	4	1	1	5	5	1	1	3	4	1	4	3	1	0.5	2	2	Bemutató ügyességi, engedelmességi
31	2	3	Hungary	3	3	White Swiss Shepherd Dog	2	2	1	56	28	9	11	0.818182	2	2	3	0	3	1	2	4	0	5	4	5	5	5	1	5	1	1	3	1	5	1	5	1	5	4	3	1	4	5	1	2	2	4	igp, obed, mantrailing, trifla keresés, terelés, HDR, filmforgatás
66	2	4	USA	2	3	Wirehaired Pointing Griffon	2	2	1	55.24	20	11	13	0.846154	2	2	0.5	0	2	3	2	4	1	5	5	5	5	5	1	1	5	1	5	1	1	5	5	1	5	5	2	1	2	5	1	0.2	2	4	Hunting, agility, obedience, rally
59	2	2	United Kingdom	1	3	Working Cocker Spaniel	2	1	1	40	13	15	13	1.15385	1	2	1	0	2	3	3	4	1	5	1	3	3	1	1	1	3	1	3	1	1	5	3	1	1	4	3	0	1	0	0		0
44	2	2	Austria	4	3	Xoloitzcuintle Standard	3	3	1	58	20	16	13	1.23077	1	1		1	2	3	2	4	0	5	5	5	3	2	1	5	1	1	3	3	1	5	3	5	3	5	1	0	1	1	0		0
51	2	2	Hungary	5	3	yorkshire terrier	1	4	0	25	5	10	15	0.666667	2	2	1	0	3	3	2	4	1	5	1	1	1	1	1	1	1	1	1	1	1	5	1	1	1	1	5	1	5	1	1	0.5	1	5	Futás, agility
51	2	3	Hungary	2	2	Yorkshire terrier	1	4	0	20	5	12	15	0.8	1	2	2	0	4	1	1	4	0	5	3	3	5	1	1	1	3	1	1	1	1	5	1	1	1	1	4	0	3	2	0		0
31	2	3	Hungary	3	3	yorkshire terrier	1	4	0	28	2.7	13	15	0.866667	2	2	5	0	4	1	2	4	0	5	2	2	5	1	1	1	4	4	3	1	1	5	4	1	1	2	3	0	1	1	1	3	1	4	agility
29	2	4	Hungary	1	1	Yorkshire Terrier	1	3	0	30	6	13	15	0.866667	2	2	8	0	2	1	2	4	0	5	2	2	2	1	1	1	2	2	2	1	1	5	2	1	1	3	3	0	3	0	0		0
59	2	2	Hungary	1	1	yorkshire terrier	1	3	0	28	2.7	12	15	0.8	1	2	1	0	2	1	2	4	0	5	5	5	5	1	1	1	5	5	5	1	4	2	5	1	1	4	2	0	3	1	0		0
78	2	3	USA	5	3	Yorkshire Terrier	1	3	1	22.23	3.29	9	15	0.6	2	2	3	0	2	1	2	4	0	5	4	5	5	1	1	1	4	1	4	1	1	5	5	1	5	3	5	0	1	5	1	0.5	2	4	agility, obedience
[truncated: 28 more columns]

## Sheet: Key
Key
owner gender
1	man
2	woman
3	other
Highest education of the owner (nobody indicated 1=grammar school)
2	high school
3	college
4	other
Location of residence
1	inner city
2	suburbs
3	village
4	farm
5	other
type of residence
1	flat without garden
2	flat with shared garden
3	house with own garden
4	other
dog sex
1	male
2	female
reproductive status
1	intact
2	spayed/neutered
Pedigree
0	no
1	yes
breeding line
1	work/sport
2	show
3	not specified
4	other/ does not know/ there are more breeding lines in that breed
Breed type
independent	1
cooperative	2
toy	3
mixed breed	4
Did the dog do regular sports activity?
0	no
1	yes
Does the dog have working exam/qualifications?
0	does not have any
1	a few
2	many
What is the training level of the dog?
0	nothing
1	trained only at home
2	one course at dog school
3	regular dog school
4	private trainer
5	specific work/sports training
Do you have other pets at home?
0	no
1	yes
"How important was it…" questions
1	not important at all
2	minimal importance
3	moderately important
4	rather important
5	very important
Do you have active engagements with your dog during walks or at home (running, retrieval, swimming, tug of war etc.)
0	no
1	yes
"Did your dog have an illness/injury…" questions
0	no
1	yes
"Compared to the 6 months before state, how often…" questions
1	much less
2	somewhat less
3	the same
4	somewhat more often
5	much more often
"Please mark the frequency of the follwing…" questions
1	never
2	monthly once
3	weekly once
4	daily
5	multiple times in a day
How often it happens that your dog does not find a piece of food, dropped right in front of him/her?
1	never
2	Up to one third of the occassions (1-30%)
3	Up to two thirds of the occassions (31-60%)
4	Most of the times (61-99%)
5	It happens always
How do you consider your dog? As a…
1	domestic animal
2	breeding animal
3	companion animal
4	sports/working companion
5	friend/family member/child
Is this your 1st dog?
1	yes
2	I had another dog before
3	I had 2-3 dogs before
4	I had 4 or even more dogs before this one
Your dog lives (or lived) with another dog at home
1	No, it was a singleton dog always
2	yes, there is a younger dog with us
3	yes, there is a same age/older dog with us
4	Earlier it lived together for longer time with other dog(s)
Housing conditions
1	indoor only
2	outdoor only
3	indoor-outdoor
4	kennel
Where did you get your dog from?
1	it was born at us
2	from a breeder
3	other
4	I got it as a goft from a friend/family member
5	breed rescue
6	shelter
7	I found it
Did your dog have puppies?
0	never
1	once or twice
2	three or more times
Relative age=the dog's age divided with the breed's average age
End of sports career
0	did not do any sport
1	its career has ended
2	it is still doing sports
